# Supplementary material for: A novel L1CAM isoform with angiogenic activity generated by NOVA2-mediated alternative splicing
Source: eLife. 2019 Mar 4;8:e44305. doi: 10.7554/eLife.44305 (PMC6398979; doi:10.7554/eLife.44305)
Supplement: Supplementary file 2. — The table format corresponds to the default output table from vast-tools. Event_ID corresponds to the AS event identifier used in vast-tools and VastDB. Coordinate: coordinates are referred to NCBI37/mm9 genome assembly. Full_coordinate: full set of genomic coordinates of the AS event. AS_Type: Alt3/Alt5, alternative splice site acceptor/donor selection; IR, intron retention; AltEx, cassette alternative exons (including micro-exons when length ≤27 nt). For each sample, two columns provide AS information as obtained from vast-tools (PSI, Endoth_Nova2_cont/_KD-PSI and quality scores, Endoth_Nova2_cont/_KD-Q). Further details can be obtained at: https://github.com/vastgroup/vast-tools/blob/master/README.md#combine-output-format. [file elife-44305-supp2.xlsx]

## Sheet: DiffAS-Mmu2-mm9-EC_NOVA2_KD-dPS
Gene_Name	Event_ID	Coordinate	Length	Full_Coordinate	AS_Type	Endoth_Nova2_Cont-PSI	Endoth_Nova2_Cont-Q	Endoth_Nova2_KD-PSI	Endoth_Nova2_KD-Q
Clcn5	MmuEX0011591	chrX:6895551-6895614	64	chrX:6896232,6895510+6895551-6895614,6893949	AltEx	21.83	LOW,OK,LOW,B1,S@7.42,26.58	40.59	OK,OK,OK,B1,S@29.63,43.37
Chd5	MmuEX0011183	chr4:151759833-151759947	115	chr4:151759705,151759833-151759947,151760058	AltEx	52.94	VLOW,VLOW,VLOW,OK,S@13.76,12.24	80.95	VLOW,VLOW,VLOW,OK,S@15.38,3.62
Prss16	MmuEX0037439	chr13:22096960-22097101	142	chr13:22097851,22096960-22097101,22095194	AltEx	73.1	SOK,SOK,SOK,OK,S@108.19,39.81	57.35	SOK,SOK,SOK,OK,S@61.36,45.64
Cbx5	MmuEX0009400	chr15:103045453-103045552	100	chr15:103070164,103045453-103045552+103045556,103043685	AltEx	26.84	SOK,SOK,SOK,B2,S@213.11,580.89	6.89	SOK,SOK,SOK,B2,S@66.76,902.24
Steap1	MmuEX0045356	chr5:5742826-5742940	115	chr5:5749247,5742826-5742940,5740862	AltEx	84.21	VLOW,VLOW,VLOW,B1,S@29.47,5.53	100	SOK,SOK,SOK,B1,S@466.00,0.00
Ppfibp1	MmuEX0036531	chr6:146948184-146948216	33	chr6:146946803,146948184-146948216,146949463	AltEx	76.46	SOK,SOK,SOK,OK,S@792.89,244.11	37.11	SOK,SOK,SOK,OK,S@514.72,872.28
Nbr1	MmuEX0031025	chr11:101433776-101433886	111	chr11:101433291,101433776-101433886,101434122	AltEx	64.47	SOK,SOK,SOK,OK,S@564.11,310.89	46.29	SOK,SOK,SOK,OK,S@310.14,359.86
Mpp2	MmuEX0029533	chr11:101941967-101942085	119	chr11:101946614,101941967-101942085,101926035	AltEx	82.14	OK,OK,OK,OK,S@41.89,9.11	100	OK,OK,OK,OK,S@53.00,0.00
Sgk2	MmuEX0042048	chr2:162824918-162825004	87	chr2:162824002,162824918-162825004,162829008	AltEx	60.43	VLOW,LOW,VLOW,OK,S@21.15,13.85	81.16	VLOW,VLOW,VLOW,OK,S@17.04,3.96
Mtmr4	MmuEX0030099	chr11:87406400-87406452	53	chr11:87405752,87406400-87406452+87406457+87406528,87406891	AltEx	9.52	LOW,LOW,LOW,Bn,S@2.19,20.81	36	LOW,LOW,LOW,B2,S@12.24,21.76
Meis1	MmuEX0028623	chr11:18783991-18784085	95	chr11:18784390,18783991-18784085,18781925	AltEx	69.32	SOK,SOK,SOK,OK,S@103.29,45.71	84.71	SOK,SOK,SOK,OK,S@122.83,22.17
Ncoa1	MmuEX0031140	chr12:4249836-4249884	49	chr12:4253653+4253657,4249836-4249884+4249890,4249747+4249750	AltEx	63.16	SOK,SOK,SOK,OK,S@97.90,57.10	80.35	SOK,SOK,SOK,OK,S@125.35,30.65
Itgb4	MmuEX0024680	chr11:115867211-115867369	159	chr11:115867081,115867211-115867369,115867775	AltEx	56.57	SOK,SOK,SOK,OK,S@87.68,67.32	33.33	VLOW,VLOW,VLOW,B1,S@7.33,14.67
Llgl2	MmuEX0026553	chr11:115716126-115716173	48	chr11:115715889,115716046+115716126-115716173,115716374+115716377	AltEx	71.18	OK,SOK,OK,OK,S@60.50,24.50	93.85	LOW,OK,LOW,OK,S@40.36,2.64
Spag9	MmuEX0044511	chr11:93974577-93974615	39	chr11:93973460,93974577-93974615,93975487	AltEx	83.62	SOK,SOK,SOK,OK,S@1062.81,208.19	68.61	SOK,SOK,SOK,OK,S@846.65,387.35
Evl	MmuEX0017508	chr12:109921558-109921620	63	chr12:109921471,109921558-109921620,109924260	AltEx	51.52	SOK,SOK,SOK,OK,S@563.63,530.37	70.17	SOK,SOK,SOK,OK,S@817.48,347.52
Zfp839	MmuEX0053656	chr12:112104450-112104578	129	chr12:112103215,112104450-112104578,112104918	AltEx	61.4	LOW,LOW,LOW,OK,S@28.24,17.76	89.09	OK,OK,OK,OK,S@46.33,5.67
Acox2	MmuEX0003526	chr14:9089216-9089449	234	chr14:9091281+9091336,9089216-9089449,9088671	AltEx	100	VLOW,VLOW,VLOW,OK,S@19.00,0.00	75.66	LOW,LOW,LOW,OK,S@27.24,8.76
Ktn1	MmuEX0025961	chr14:48324095-48324163	69	chr14:48323952,48324095-48324163,48325438	AltEx	40.37	SOK,SOK,SOK,OK,S@268.86,397.14	68.98	SOK,SOK,SOK,OK,S@850.52,382.48
Peli2	MmuEX0034428	chr14:48787872-48788001	130	chr14:48740908,48787872-48788001,48859885	AltEx	89.09	OK,OK,OK,OK,S@46.33,5.67	68.89	LOW,LOW,LOW,OK,S@26.18,11.82
Naa16	MmuEX0030728	chr14:79759263-79759335	73	chr14:79768885,79759263-79759335,79756343	AltEx	68.97	SOK,SOK,SOK,OK,S@101.39,45.61	86.89	SOK,SOK,SOK,OK,S@148.58,22.42
Slc22a17	MmuEX0042754	chr14:55527660-55527700	41	chr14:55528508,55527660-55527700+55527825,55527484	AltEx	67.7	LOW,OK,LOW,OK,S@33.17,15.83	33.43	VLOW,VLOW,VLOW,Bn,S@9.36,18.64
Zfp202	MmuEX0053085	chr9:40018026-40018145	120	chr9:40017481,40018026-40018145,40018481	AltEx	74.36	LOW,LOW,LOW,OK,S@25.28,8.72	93.81	OK,OK,OK,OK,S@88.18,5.82
Mfsd8	MmuEX0028842	chr3:40626117-40626220	104	chr3:40627749,40626117-40626220,40626032	AltEx	77.78	OK,OK,OK,OK,S@43.56,12.44	100	OK,OK,OK,OK,S@69.00,0.00
Pikfyve	MmuEX0035194	chr1:65239108-65239140	33	chr1:65238868,65239108-65239140,65242230	AltEx	32.78	SOK,SOK,SOK,B2,S@39.01,79.99	17.41	SOK,SOK,SOK,B1,S@18.98,90.02
Inpp4a	MmuEX0024183	chr1:37440184-37440216	33	chr1:37436905+37437022,37440184-37440216,37444543	AltEx	72.92	OK,SOK,OK,OK,S@61.98,23.02	52.62	OK,OK,OK,OK,S@27.89,25.11
Fn1	MmuEX0019422	chr1:71650234-71650503	270	chr1:71651544,71650234-71650503,71649071	AltEx	62.6	SOK,SOK,SOK,OK,S@609.72,364.28	78.44	SOK,SOK,SOK,OK,S@7883.22,2166.78
Fn1	MmuEX0019423	chr1:71660337-71660609	273	chr1:71661934,71660337-71660609,71659224	AltEx	21.1	SOK,SOK,SOK,OK,S@143.48,536.52	43.66	SOK,SOK,SOK,OK,S@3361.82,4338.18
Hsd17b7	MmuEX0023306	chr1:171889554-171889610	57	chr1:171889818,171889554-171889610,171886164	AltEx	70.4	SOK,SOK,SOK,OK,S@133.76,56.24	86.1	SOK,SOK,SOK,OK,S@357.31,57.69
Traf1	MmuEX0048684	chr2:34811716-34811800	85	chr2:34813479,34811716-34811800,34804624	AltEx	100	OK,OK,OK,OK,S@43.00,0.00	80.77	OK,OK,OK,OK,S@37.96,9.04
2010317E24Rik	MmuEX0000756	chr2:25228936-25229037	102	chr2:25228518,25228936-25229037,25230472	AltEx	58.89	SOK,SOK,SOK,OK,S@84.21,58.79	76.08	SOK,SOK,SOK,OK,S@201.61,63.39
Dnmt3b	MmuEX0015334	chr2:153476521-153476635	115	chr2:153475476,153476521-153476635,153487161	AltEx	36.14	VLOW,VLOW,VLOW,OK,S@7.95,14.05	19.07	VLOW,VLOW,VLOW,B1,S@3.43,14.57
Fam198b	MmuEX0018236	chr3:79689910-79691052	1143	chr3:79688612,79689910-79691052,79712511	AltEx	93.85	VLOW,VLOW,VLOW,B2,S@295.63,19.37	72.84	SOK,SOK,SOK,B1,S@1070.75,399.25
Abca4	MmuEX0002991	chr3:121860753-121860876	124	chr3:121859403,121860753-121860876,121861232	AltEx	86.01	OK,OK,OK,OK,S@37.84,6.16	63.28	OK,OK,OK,OK,S@36.70,21.30
Ptbp2	MmuEX0037640	chr3:119427530-119427563	34	chr3:119428984,119427530-119427563,119427104	AltEx	20.45	OK,OK,OK,B1,S@16.56,64.44	58.34	SOK,SOK,SOK,OK,S@92.18,65.82
Npr2	MmuEX0032213	chr4:43656207-43656281	75	chr4:43656046,43656190+43656207-43656281,43656478	AltEx	81.22	SOK,SOK,SOK,OK,S@156.75,36.25	98.11	SOK,SOK,SOK,OK,S@103.02,1.98
Caprin2	MmuEX0009100	chr6:148817511-148818167	657	chr6:148819135,148817511-148818167,148814474	AltEx	45.95	VLOW,VLOW,VLOW,OK,S@12.41,14.59	65	OK,OK,OK,OK,S@42.90,23.10
Dmpk	MmuEX0014888	chr7:19672242-19672390	149	chr7:19671933,19672242-19672390,19672589	AltEx	72.78	OK,OK,OK,OK,S@49.49,18.51	88.56	SOK,SOK,SOK,OK,S@426.86,55.14
Asb7	MmuEX0006373	chr7:73823043-73823131	89	chr7:73823966,73823043-73823131,73805141	AltEx	34.4	OK,OK,OK,OK,S@28.90,55.10	53.85	SOK,SOK,SOK,OK,S@59.23,50.77
Atrx	MmuEX0007049	chrX:103079646-103079759	114	chrX:103083054,103079646-103079759,103075354+103075357	AltEx	58.82	SOK,SOK,SOK,OK,S@190.58,133.42	78.44	SOK,SOK,SOK,OK,S@305.13,83.87
L1cam	MmuEX0025979	chrX:71101482-71101619	138	chrX:71101971,71101482-71101619,71101170	AltEx	77.78	OK,OK,OK,OK,S@56.00,16.00	100	VLOW,VLOW,VLOW,OK,S@19.00,0.00
Slit2	MmuEX0043691	chr5:48612206-48612229	24	chr5:48611319,48612206-48612229,48615892	AltEx	38.74	OK,OK,OK,OK,S@21.31,33.69	16.71	OK,SOK,OK,B1,S@15.21,75.79
Dixdc1	MmuEX0014761	chr9:50490642-50490731	90	chr9:50491830,50490642-50490731,50490305+50490319	AltEx	80.95	OK,OK,OK,OK,S@46.14,10.86	49.15	OK,OK,OK,OK,S@43.25,44.75
Tcf12	MmuEX0046651	chr9:71716806-71716877	72	chr9:71717881,71716806-71716877,71716082+71716085	AltEx	23.5	SOK,SOK,SOK,OK,S@217.38,707.62	38.88	SOK,SOK,SOK,OK,S@379.86,597.14
Hsf4	MmuEX0023347	chr8:107796710-107796833	124	chr8:107796484,107796606+107796710-107796833,107798546	AltEx	94.52	OK,OK,OK,B1,S@67.11,3.89	75	VLOW,VLOW,VLOW,OK,S@15.75,5.25
Dysf	MmuEX0016017	chr6:84046471-84046512	42	chr6:84037868,84046471-84046512,84047702	AltEx	19.65	SOK,SOK,SOK,OK,S@146.59,599.41	44.27	SOK,SOK,SOK,OK,S@342.65,431.35
Ctnnd1	MmuEX0013079	chr2:84452689-84452706	18	chr2:84453093,84452689-84452706,84452249	AltEx	47.69	SOK,SOK,SOK,OK,S@462.12,506.88	63.45	SOK,SOK,SOK,OK,S@508.23,292.77
Cobll1	MmuEX0012048	chr2:64943772-64943885	114	chr2:64945069,64943772-64943885,64941451	AltEx	45.73	SOK,SOK,SOK,OK,S@109.29,129.71	62.25	SOK,SOK,SOK,OK,S@179.28,108.72
Baz1a	MmuEX0007699	chr12:56024372-56024467	96	chr12:56028551,56024372-56024467,56024251	AltEx	50.99	SOK,SOK,SOK,OK,S@97.39,93.61	66.08	SOK,SOK,SOK,OK,S@249.12,127.88
Wdr78	MmuEX0052048	chr4:102763003-102763159	157	chr4:102767934,102763003-102763159,102760073+102760077	AltEx	76.2	VLOW,VLOW,VLOW,OK,S@18.29,5.71	100	LOW,LOW,LOW,OK,S@29.00,0.00
Dos	MmuEX0015535	chr10:79599435-79599488	54	chr10:79599619,79599408+79599435-79599488,79599239+79599287	AltEx	60	OK,OK,OK,OK,S@36.00,24.00	76.74	LOW,LOW,LOW,OK,S@29.16,8.84
Palm	MmuEX0033522	chr10:79279537-79279668	132	chr10:79277986,79279537-79279668,79281786	AltEx	82.3	SOK,SOK,SOK,OK,S@915.18,196.82	66.95	SOK,SOK,SOK,OK,S@524.22,258.78
Fnip1	MmuEX0019507	chr11:54301214-54301297	84	chr11:54296088,54301214-54301297,54302771	AltEx	27.49	SOK,SOK,SOK,OK,S@41.78,110.22	50.24	SOK,SOK,SOK,OK,S@98.97,98.03
Gmip	MmuEX0021280	chr8:72334701-72334758	58	chr8:72334616,72334701-72334758,72335057	AltEx	82.35	LOW,LOW,LOW,OK,S@25.53,5.47	100	OK,OK,OK,OK,S@76.00,0.00
Gmip	MmuEX0021282	chr8:72341132-72341328	197	chr8:72341039,72341132-72341328,72341622	AltEx	57.75	OK,OK,OK,OK,S@32.34,23.66	77.6	SOK,SOK,SOK,OK,S@86.14,24.86
Iqce	MmuEX0024421	chr5:141168748-141168878	131	chr5:141169365+141169369,141168748-141168878+141168882,141167624	AltEx	67.64	OK,SOK,OK,OK,S@56.14,26.86	83	OK,SOK,OK,B1,S@82.17,16.83
Arhgap33	MmuEX0005866	chr7:31319122-31319204	83	chr7:31319945,31319122-31319204+31319231,31318051	AltEx	59.18	LOW,LOW,LOW,OK,S@23.08,15.92	36.84	VLOW,VLOW,VLOW,OK,S@9.58,16.42
Zfp280c	MmuEX0053164	chrX:45946691-45946775	85	chrX:45947510+45947541,45946691-45946775,45944938	AltEx	47.17	VLOW,VLOW,VLOW,B1,S@18.40,20.60	72.55	OK,OK,OK,B1,S@63.84,24.16
Stag3	MmuEX0045250	chr5:138738851-138738930	80	chr5:138738653,138738851-138738930,138739194	AltEx	65.52	VLOW,VLOW,VLOW,OK,S@15.72,8.28	93.65	OK,OK,OK,OK,S@57.13,3.87
Ssh2	MmuEX0045047	chr11:77091648-77091728	81	chr11:77030017,77091648-77091728,77140955	AltEx	33.94	OK,OK,OK,B1,S@24.78,48.22	50	OK,OK,OK,OK,S@30.00,30.00
4921517L17Rik	MmuEX0001411	chr2:156154054-156154191	138	chr2:156145799,156154054-156154191,156159315	AltEx	60	OK,OK,OK,OK,S@36.00,24.00	84	VLOW,VLOW,VLOW,OK,S@19.32,3.68
4921517L17Rik	MmuEX0001413	chr2:156199382-156199545	164	chr2:156193413,156199382-156199545,156201032	AltEx	95.96	OK,OK,OK,OK,S@93.08,3.92	78.57	VLOW,VLOW,VLOW,OK,S@19.64,5.36
BC057079	MmuEX0007547	chr4:87842663-87842920	258	chr4:87831986,87842663-87842920,87875227	AltEx	63.78	SOK,SOK,SOK,OK,S@66.33,37.67	81.35	SOK,SOK,SOK,OK,S@142.36,32.64
Garnl3	MmuEX0020088	chr2:32941395-32941464	70	chr2:32960369+32960373,32941395-32941464,32919598	AltEx	70.73	LOW,LOW,LOW,OK,S@24.76,10.24	86.67	OK,OK,OK,OK,S@48.54,7.46
Efha2	MmuEX0016349	chr8:41425652-41425683	32	chr8:41421317,41425652-41425683,41434294	AltEx	58.33	VLOW,LOW,VLOW,OK,S@21.00,15.00	84	OK,OK,OK,OK,S@42.84,8.16
Myo9a	MmuEX0030580	chr9:59637843-59637899	57	chr9:59636321,59637843-59637899,59649721	AltEx	52.99	OK,OK,OK,OK,S@27.55,24.45	30	OK,OK,OK,OK,S@18.60,43.40
Flywch1	MmuEX0019365	chr17:23907202-23907295	94	chr17:23908382,23907202-23907295+23907299,23900285	AltEx	63.55	SOK,SOK,SOK,OK,S@228.14,130.86	41.51	SOK,SOK,SOK,OK,S@124.53,175.47
AI848100	MmuEX0002765	chr1:163775691-163775711	21	chr1:163777336,163775691-163775711,163775489	AltEx	50.51	OK,SOK,OK,B1,S@50.00,49.00	79.57	SOK,SOK,SOK,B1,S@129.70,33.30
Ap1g2	MmuEX0005397	chr14:55723419-55723495	77	chr14:55723668,55723419-55723495,55723295	AltEx	75.76	SOK,SOK,SOK,OK,S@87.88,28.12	91.52	SOK,SOK,SOK,OK,S@144.60,13.40
Phf8	MmuEX0034789	chrX:148006909-148007211	303	chrX:148004974,148006909-148007211,148007956	AltEx	51.3	SOK,SOK,SOK,OK,S@74.90,71.10	66.86	SOK,SOK,SOK,OK,S@97.62,48.38
Ppig	MmuEX0036568	chr2:69573925-69573954	30	chr2:69572435,69573925-69573954,69574046	AltEx	49.13	SOK,SOK,SOK,OK,S@260.88,270.12	64.75	SOK,SOK,SOK,OK,S@486.27,264.73
Trim46	MmuEX0048930	chr3:89042588-89042625	38	chr3:89042820,89042588-89042625,89041841	AltEx	51.81	OK,OK,OK,OK,S@31.60,29.40	35.64	SOK,SOK,SOK,OK,S@36.71,66.29
Lysmd4	MmuEX0027411	chr7:74367862-74367924	63	chr7:74367515,74367862-74367924,74368495	AltEx	36.84	LOW,LOW,LOW,B2,S@14.37,24.63	18.52	OK,OK,OK,Bn,S@5.93,26.07
Zfp354c	MmuEX0053255	chr11:50630791-50630861	71	chr11:50631295+50631311,50630791-50630861,50630713	AltEx	24.17	VLOW,VLOW,VLOW,OK,S@4.83,15.17	9.16	LOW,OK,LOW,OK,S@2.11,20.89
Magi1	MmuEX0027545	chr6:93644002-93644169	168	chr6:93647188,93644002-93644169+93644202+93644205,93636869	AltEx	65.49	SOK,SOK,SOK,OK,S@244.93,129.07	81.64	SOK,SOK,SOK,OK,S@226.14,50.86
Dpy19l4	MmuEX0015657	chr4:11217538-11217669	132	chr4:11219701,11217538-11217669,11217436	AltEx	52.25	SOK,SOK,SOK,OK,S@88.30,80.70	74.58	SOK,SOK,SOK,OK,S@153.63,52.37
Hmga1	MmuEX0023026	chr17:27693897-27694011	115	chr17:27693654+27693694,27693897-27694011,27696478	AltEx	51.4	SOK,SOK,SOK,B2,S@472.37,446.63	32.28	SOK,SOK,SOK,B2,S@901.58,1891.42
Slc25a47	MmuEX0042943	chr12:110092426-110092608	183	chr12:110091984,110092426-110092608,110093504	AltEx	100	LOW,LOW,LOW,B1,S@33.00,0.00	72.73	VLOW,VLOW,VLOW,B1,S@27.64,10.36
Pitpnb	MmuEX0035275	chr5:111814540-111814624	85	chr5:111812130,111814540-111814624,111815523	AltEx	60.84	SOK,SOK,SOK,OK,S@834.72,537.28	75.86	SOK,SOK,SOK,OK,S@1354.10,430.90
4930422G04Rik	MmuEX0001494	chr3:127287574-127287712	139	chr3:127287088,127287574-127287712,127288937	AltEx	95.35	OK,OK,OK,OK,S@40.05,1.95	78.57	OK,OK,OK,OK,S@58.93,16.07
Tubgcp6	MmuEX0049915	chr15:88939651-88939726	76	chr15:88940476,88939651-88939726,88939486	AltEx	78.72	OK,OK,OK,OK,S@66.12,17.88	94.55	SOK,SOK,SOK,OK,S@101.17,5.83
Taf4b	MmuEX0046215	chr18:14963226-14963348	123	chr18:14963136,14963226-14963348,14965854	AltEx	95.8	OK,OK,OK,OK,S@45.98,2.02	79.32	OK,OK,OK,OK,S@70.59,18.41
Ccdc18	MmuEX0009695	chr5:108625015-108625178	164	chr5:108622862,108625015-108625178,108626776	AltEx	70.37	VLOW,VLOW,VLOW,OK,S@16.19,6.81	92.86	OK,OK,OK,OK,S@50.14,3.86
Dbp	MmuEX0013795	chr7:52961976-52962086	111	chr7:52961132,52961976-52962086+52962386,52963630	AltEx	71.12	SOK,SOK,SOK,OK,S@223.32,90.68	54.31	SOK,SOK,SOK,OK,S@82.55,69.45
Intu	MmuEX0024317	chr3:40468182-40468267	86	chr3:40458175,40468182-40468267,40476493	AltEx	100	VLOW,VLOW,VLOW,OK,S@20.00,0.00	80.77	OK,OK,OK,OK,S@37.96,9.04
Zfp398	MmuEX0053291	chr6:47790251-47790646	396	chr6:47785919,47790251-47790646,47808928	AltEx	74.29	OK,OK,OK,OK,S@45.32,15.68	92.73	OK,OK,OK,OK,S@49.15,3.85
Armc9	MmuEX0006197	chr1:88148852-88148967	116	chr1:88141245,88148852-88148967,88153801	AltEx	77.24	SOK,SOK,SOK,OK,S@84.19,24.81	92.63	SOK,SOK,SOK,OK,S@169.51,13.49
Alms1	MmuEX0004710	chr6:85601257-85601412	156	chr6:85593277,85601257-85601412,85606389	AltEx	80.49	LOW,LOW,LOW,OK,S@29.78,7.22	100	OK,OK,OK,OK,S@78.00,0.00
Zfp449	MmuEX0053346	chrX:53601460-53601905	446	chrX:53599616,53601460-53601905,53606640	AltEx	65.71	VLOW,VLOW,VLOW,B1,S@19.06,9.94	92.98	LOW,LOW,LOW,B1,S@51.14,3.86
Zfp850	MmuEX0053660	chr7:28797355-28797469	115	chr7:28799035,28797355-28797469,28793455	AltEx	74.19	OK,OK,OK,OK,S@40.06,13.94	90.38	OK,OK,OK,B1,S@89.48,9.52
Rc3h2	MmuEX0039249	chr2:37232875-37232956	82	chr2:37233371,37232875-37232956,37232788	AltEx	61.9	SOK,SOK,SOK,OK,S@84.18,51.82	87.5	SOK,SOK,SOK,OK,S@118.12,16.88
D630032N06Rik	MmuEX0013604	chr11:85050642-85050749	108	chr11:85048834,85050642-85050749,85050913	AltEx	17.65	VLOW,VLOW,VLOW,OK,S@3.53,16.47	33.33	VLOW,VLOW,VLOW,OK,S@9.33,18.67
Scmh1	MmuEX0041243	chr4:120134618-120134760	143	chr4:120126380,120134618-120134760,120135680	AltEx	42.23	SOK,SOK,OK,OK,C1@45.19,61.81	66.73	OK,SOK,OK,OK,C1@64.06,31.94
Pparg	MmuEX0036473	chr6:115372084-115372210	127	chr6:115357338,115372084-115372210,115389858	AltEx	0	OK,OK,N,Bn,C3@0.00,20.00	23.92	OK,OK,N,Bl,C3@10.52,33.48
Apbb3	MmuEX0005541	chr18:36838048-36838124	77	chr18:36838651,36838048-36838124,36837159	AltEx	90.4	SOK,SOK,N,B2,C3@107.58,11.42	68.7	OK,OK,LOW,B2,C3@66.64,30.36
Ap4e1	MmuEX0005480	chr2:126845022-126845095	74	chr2:126840029,126845022-126845095,126853908	AltEx	76	OK,OK,OK,OK,S@33.44,10.56	95	OK,OK,OK,OK,S@74.10,3.90
Cd97	MmuEX0010283	chr8:86255802-86255936	135	chr8:86257313,86255802-86255936,86253424	AltEx	70.67	SOK,SOK,SOK,B2,C3@246.64,102.36	34.25	SOK,SOK,SOK,B2,C3@104.81,201.19
Nr2c2	MmuEX0032272	chr6:92055276-92055359	84	chr6:92041736,92055276-92055359,92088981	AltEx	48.79	LOW,LOW,LOW,OK,C1@25.86,27.14	30.29	OK,OK,OK,B1,C1@15.45,35.55
Msh5	MmuEX0029812	chr17:35182059-35182121	63	chr17:35182239,35182059-35182121,35181383	AltEx	73.63	OK,OK,OK,OK,C1@39.02,13.98	51.79	LOW,LOW,LOW,OK,C1@21.23,19.77
Msh5	MmuEX0029814	chr17:35170168-35170240	73	chr17:35170535,35170168-35170240,35169366	AltEx	74.55	OK,OK,N,B2,C2@35.78,12.22	96	OK,OK,N,B2,C2@47.04,1.96
Msh5	MmuEX0029815	chr17:35169705-35169814	110	chr17:35170168,35169584+35169705-35169814,35169366	AltEx	84.62	OK,OK,OK,OK,C1@50.77,9.23	100	OK,OK,OK,OK,S@54.00,0.00
Pou6f1	MmuEX0036427	chr15:100424404-100424496	93	chr15:100430194,100424404-100424496,100422464	AltEx	86.36	OK,OK,OK,OK,S@70.82,11.18	68.42	LOW,LOW,LOW,B1,S@43.79,20.21
Ttll5	MmuEX0049694	chr12:87198330-87198412	83	chr12:87190331,87198330-87198412,87204514	AltEx	83.33	OK,OK,OK,OK,S@55.00,11.00	66.15	SOK,SOK,SOK,OK,S@71.44,36.56
Slc9a5	MmuEX0043617	chr8:107885461-107885538	78	chr8:107883353,107885389+107885461-107885538,107887163	AltEx	25.44	SOK,SOK,SOK,B1,S@26.97,79.03	45.78	SOK,SOK,SOK,OK,S@55.39,65.61
Hnrnpl	MmuEX0023118	chr7:29595691-29596187	497	chr7:29593878,29595691-29596187,29598298+29598301	AltEx	68.56	SOK,SOK,SOK,B2,S@439.47,201.53	85.02	SOK,SOK,SOK,B2,S@657.20,115.80
Serac1	MmuEX0041740	chr17:6071834-6071870	37	chr17:6074156,6071834-6071870,6067660	AltEx	84.72	VLOW,VLOW,N,Bn,C3@17.79,3.21	100	OK,OK,N,B2,C3@39.00,0.00
H2afy	MmuEX0022308	chr13:56191119-56191218	100	chr13:56197485,56191119-56191218,56185646	AltEx	42.48	SOK,SOK,SOK,OK,C2@367.45,497.55	60.33	SOK,SOK,SOK,OK,C2@936.32,615.68
H2afy	MmuEX0022309	chr13:56189617-56189703	87	chr13:56197485,56189613+56189617-56189703,56185646	AltEx	59.66	SOK,SOK,SOK,OK,C2@563.79,381.21	40.91	SOK,SOK,SOK,OK,C2@540.42,780.58
Ppp1r12a	MmuEX0036680	chr10:107689813-107689980	168	chr10:107689000,107689813-107689980,107690381	AltEx	63.42	SOK,SOK,SOK,OK,C1@423.65,244.35	84.08	SOK,SOK,SOK,OK,S@639.85,121.15
Epb4.1l2	MmuEX0016996	chr10:25213373-25213435	63	chr10:25208899,25213373-25213435,25221630	AltEx	71.12	SOK,SOK,SOK,B2,C2@227.58,92.42	39.98	SOK,SOK,SOK,B2,C2@272.26,408.74
Epb4.1l2	MmuEX0016997	chr10:25215251-25215397	147	chr10:25208899,25215251-25215397,25221630	AltEx	74.21	SOK,SOK,SOK,B2,C3@265.67,92.33	44.94	SOK,SOK,SOK,B2,C2@344.24,421.76
Epb4.1l2	MmuEX0016999	chr10:25221384-25221437	54	chr10:25208899,25221384-25221437,25221630	AltEx	51.14	SOK,SOK,SOK,B2,C2@186.66,178.34	16.07	SOK,SOK,SOK,B2,C2@112.01,584.99
Unc5b	MmuEX0050632	chr10:60239933-60239965	33	chr10:60240138,60239933-60239965,60237908	AltEx	64.39	SOK,SOK,SOK,OK,S@318.09,175.91	96.77	SOK,SOK,SOK,OK,S@264.18,8.82
Myo19	MmuEX0030471	chr11:84708980-84709056	77	chr11:84708866,84708980-84709056,84710623	AltEx	65.68	SOK,SOK,SOK,B1,S@91.95,48.05	82.35	SOK,SOK,SOK,OK,S@127.64,27.36
Abca8b	MmuEX0003039	chr11:109835822-109836007	186	chr11:109836304,109835822-109836007,109835132	AltEx	100	VLOW,VLOW,VLOW,OK,S@22.00,0.00	81.82	OK,OK,OK,OK,C1@57.27,12.73
Fancc	MmuEX0018539	chr13:63462887-63463000	114	chr13:63499391,63462887-63463000,63448892	AltEx	73.68	LOW,LOW,N,Bn,C3@24.31,8.69	95.56	OK,OK,N,Bl,C3@42.05,1.95
Erbb2ip	MmuEX0017201	chr13:104617987-104618103	117	chr13:104623578,104617987-104618103+104618296,104613486	AltEx	50.47	SOK,SOK,SOK,B2,C2@360.36,353.64	66.24	SOK,SOK,SOK,B2,C2@518.66,264.34
Dcp1a	MmuEX0013926	chr14:31334776-31334841	66	chr14:31332370+31332863,31334776-31334841,31335914	AltEx	44.84	SOK,SOK,SOK,OK,S@52.91,65.09	60.17	SOK,SOK,SOK,OK,S@94.47,62.53
Npr3	MmuEX0032215	chr15:11834641-11834937	297	chr15:11836826,11834641-11834937,11825559	AltEx	39.53	VLOW,VLOW,N,Bl,C2@11.86,18.14	76.47	VLOW,VLOW,N,B2,C1@57.35,17.65
Zfp251	MmuEX0053122	chr15:76700712-76700844	133	chr15:76701083,76700712-76700844,76700350	AltEx	80.45	SOK,SOK,SOK,OK,S@96.54,23.46	62.64	SOK,SOK,SOK,OK,S@92.71,55.29
Tmem44	MmuEX0047980	chr16:30549479-30549543	65	chr16:30550449,30549479-30549543+30549547,30547555	AltEx	28.69	SOK,SOK,SOK,B1,S@161.52,401.48	10.47	OK,OK,OK,OK,S@9.95,85.05
Ntan1	MmuEX0032512	chr16:13826976-13827078	103	chr16:13819529,13826976-13827078,13827153	AltEx	44.91	SOK,SOK,SOK,OK,C1@258.68,317.32	71.64	SOK,SOK,SOK,OK,S@576.70,228.30
Zbtb20	MmuEX0052648	chr16:43571847-43571904	58	chr16:43569894,43571847-43571904,43577674+43577678	AltEx	47.83	VLOW,VLOW,N,B1,C2@16.26,17.74	31.03	OK,OK,OK,B1,C2@17.69,39.31
Zbtb20	MmuEX0052649	chr16:43577143-43577306	164	chr16:43569894,43577143-43577306,43577674+43577678	AltEx	61.4	LOW,LOW,N,B2,C2@28.24,17.76	43.18	OK,OK,OK,OK,C2@27.20,35.80
Lrch3	MmuEX0026798	chr16:32995892-32995999	108	chr16:32995082+32995097,32995892-32995999,32997468	AltEx	44.17	SOK,SOK,SOK,OK,S@140.46,177.54	92.84	SOK,SOK,SOK,OK,S@297.09,22.91
Iqcb1	MmuEX0024414	chr16:36851271-36851380	110	chr16:36849822,36851271-36851380,36856377	AltEx	69.58	SOK,SOK,SOK,OK,S@137.77,60.23	87.96	SOK,SOK,SOK,OK,S@404.62,55.38
Esco1	MmuEX0017371	chr18:10595674-10595873	200	chr18:10596337,10595674-10595873,10588548	AltEx	79.9	LOW,LOW,LOW,B2,C1@87.09,21.91	58.04	SOK,SOK,SOK,B2,C1@74.29,53.71
Bin1	MmuEX0007975	chr18:32585878-32586006	129	chr18:32584621,32585878-32586006,32591637	AltEx	71.02	SOK,SOK,SOK,B1,C2@601.54,245.46	41.07	SOK,SOK,SOK,B1,C2@646.44,927.56
Bag6	MmuEX0007608	chr17:35279505-35279550	46	chr17:35279329,35279443+35279505-35279550,35279672	AltEx	68.47	SOK,SOK,SOK,OK,S@947.62,436.38	87.35	SOK,SOK,SOK,OK,S@1475.34,213.66
Atat1	MmuEX0006554	chr17:36035333-36035412	80	chr17:36038313,36035333-36035412,36035244+36035295	AltEx	72.88	OK,OK,OK,OK,C1@37.17,13.83	56.7	OK,OK,OK,OK,S@43.09,32.91
Dtwd2	MmuEX0015844	chr18:49883276-49883468	193	chr18:49883767,49883276-49883468,49860041	AltEx	77.78	LOW,LOW,LOW,OK,C1@31.11,8.89	50	LOW,LOW,LOW,OK,C1@24.00,24.00
Atp9b	MmuEX0006987	chr18:81033094-81033170	77	chr18:81041266,81033094-81033170,81005511	AltEx	76.05	SOK,SOK,SOK,OK,S@158.18,49.82	92.27	SOK,SOK,SOK,OK,S@232.52,19.48
Ablim1	MmuEX0003301	chr19:57121415-57121555	141	chr19:57123952,57121415-57121555+57121561,57119462	AltEx	80.65	VLOW,VLOW,VLOW,OK,C1@22.58,5.42	97.65	OK,OK,OK,OK,S@82.03,1.97
Itga7	MmuEX0024625	chr10:128378501-128378632	132	chr10:128377993,128378501-128378632,128379864	AltEx	24.09	SOK,SOK,SOK,OK,C3@65.77,207.23	41.13	SOK,SOK,SOK,OK,C2@402.25,575.75
Itga7	MmuEX0024626	chr10:128378878-128378997	120	chr10:128377993,128378878-128378997,128379864	AltEx	76.37	SOK,SOK,SOK,OK,C1@307.77,95.23	59.22	SOK,SOK,SOK,OK,C2@705.31,485.69
Dock9	MmuEX0015484	chr14:121991034-121991101	68	chr14:121993558,121991034-121991101+121991170,121985564	AltEx	25.03	SOK,SOK,OK,OK,C3@58.07,173.93	58.86	SOK,SOK,SOK,OK,C2@144.21,100.79
Dock9	MmuEX0015485	chr14:121990533-121990576	44	chr14:121993558,121990533-121990576,121985564	AltEx	86.03	SOK,SOK,SOK,OK,C1@312.29,50.71	46.81	SOK,SOK,SOK,OK,C2@100.64,114.36
Pfkfb4	MmuEX0034579	chr9:108900952-108901020	69	chr9:108894154+108894157,108900887+108900904+108900952-108901020,108901158	AltEx	76	VLOW,VLOW,VLOW,OK,C1@16.72,5.28	95.65	OK,OK,OK,OK,S@43.04,1.96
Fam135a	MmuEX0017959	chr1:24093359-24093450	92	chr1:24106900,24093359-24093450,24074817	AltEx	81.82	VLOW,VLOW,N,B2,C2@24.55,5.45	62.71	LOW,LOW,VLOW,Bl,C2@30.10,17.90
Glb1l	MmuEX0020486	chr1:75199150-75199324	175	chr1:75204894,75199150-75199324,75199041	AltEx	84.91	OK,OK,N,B2,C2@41.61,7.39	100	OK,OK,N,B2,C2@38.00,0.00
Ptpn4	MmuEX0037853	chr1:121669806-121669848	43	chr1:121680059,121669806-121669848,121662499	AltEx	68	LOW,LOW,N,Bl,C3@28.56,13.44	85.07	OK,OK,N,B2,C2@52.74,9.26
3110009E18Rik	MmuEX0001293	chr1:122067978-122068055	78	chr1:122062749,122067978-122068055+122068059,122084618	AltEx	65.09	OK,OK,OK,B1,S@50.12,26.88	81.45	SOK,SOK,SOK,OK,S@105.89,24.11
Ubox5	MmuEX0050288	chr2:130440625-130442441	1817	chr2:130454221+130454225,130440354+130440625-130442441+130442474+130442478,130430357+130430362	AltEx	50.76	SOK,SOK,OK,B2,C2@58.88,57.12	34.54	SOK,SOK,SOK,B2,C2@51.46,97.54
Mpdz	MmuEX0029495	chr4:80963498-80963608	111	chr4:80966250,80963498-80963608,80956223	AltEx	39.52	SOK,SOK,SOK,OK,S@92.08,140.92	57.62	SOK,SOK,SOK,OK,C1@205.70,151.30
Atg4c	MmuEX0006661	chr4:98901758-98901877	120	chr4:98891241,98901758-98901877,98925088	AltEx	79.22	OK,OK,N,B2,C2@54.66,14.34	96.77	SOK,SOK,N,B2,C2@118.06,3.94
Macf1	MmuEX0027474	chr4:123148250-123153580	5331	chr4:123157430,123148250-123153580,123138477	AltEx	57.86	OK,OK,OK,B2,C2@52.07,37.93	35.62	SOK,SOK,OK,Bl,C2@35.62,64.38
Macf1	MmuEX0027475	chr4:123146966-123147115	150	chr4:123157430,123146966-123147115,123138477	AltEx	55.56	OK,OK,OK,Bn,C3@46.67,37.33	36.87	SOK,SOK,OK,Bn,C3@37.98,65.02
Macf1	MmuEX0027476	chr4:123143102-123143317	216	chr4:123157430,123143102-123143317,123138477	AltEx	57.26	OK,OK,OK,Bn,C3@49.24,36.76	38.15	SOK,SOK,OK,Bn,C3@39.68,64.32
Macf1	MmuEX0027477	chr4:123142599-123142748	150	chr4:123157430,123142599-123142748,123138477	AltEx	60.38	OK,OK,OK,Bn,C3@57.36,37.64	42.18	SOK,SOK,OK,Bn,C3@48.51,66.49
Macf1	MmuEX0027478	chr4:123140781-123141014	234	chr4:123157430,123140781-123141014,123138477	AltEx	65.36	SOK,SOK,OK,B2,C2@71.90,38.10	38.21	SOK,SOK,OK,B2,C2@39.74,64.26
Trit1	MmuEX0049021	chr4:122726395-122726507	113	chr4:122726123,122726395-122726507,122726720	AltEx	62.79	SOK,SOK,SOK,OK,C1@88.53,52.47	85.34	SOK,SOK,SOK,OK,S@185.19,31.81
Trit1	MmuEX0049023	chr4:122729309-122729418	110	chr4:122726797,122729309-122729418,122729727	AltEx	53.08	SOK,SOK,SOK,OK,S@89.71,79.29	74.25	SOK,SOK,SOK,OK,S@180.43,62.57
Adc	MmuEX0003946	chr4:128639328-128639445	118	chr4:128639545,128639328-128639445+128639448,128628016	AltEx	100	VLOW,VLOW,N,B2,C2@18.00,0.00	80.39	LOW,LOW,VLOW,OK,C2@36.98,9.02
Rgs12	MmuEX0039621	chr5:35373117-35373270	154	chr5:35372739,35373117-35373270,35374520	AltEx	84.25	SOK,SOK,SOK,OK,S@98.57,18.43	68.1	SOK,SOK,SOK,OK,S@132.79,62.21
Zbtb49	MmuEX0052697	chr5:38603085-38603327	243	chr5:38604547,38603085-38603327,38601903	AltEx	7.03	VLOW,VLOW,N,OK,C2@1.05,13.95	31.07	VLOW,VLOW,N,OK,C2@8.39,18.61
Guf1	MmuEX0022213	chr5:69954322-69954461	140	chr5:69953096,69954322-69954461,69955763	AltEx	51.09	SOK,SOK,SOK,OK,S@71.02,67.98	70.71	SOK,SOK,SOK,OK,S@169.00,70.00
Ccdc136	MmuEX0009559	chr6:29364786-29364980	195	chr6:29361385,29364786-29364980,29371991	AltEx	79.19	SOK,SOK,N,Bn,C3@134.62,35.38	96.51	SOK,SOK,N,Bn,C3@164.07,5.93
Ccdc136	MmuEX0009560	chr6:29365431-29365655	225	chr6:29361385,29365431-29365655,29371991	AltEx	74.38	SOK,SOK,N,Bn,C3@109.34,37.66	95.33	SOK,SOK,N,Bn,C3@117.26,5.74
Ccdc136	MmuEX0009561	chr6:29367072-29367578	507	chr6:29361385,29367072-29367578,29371991	AltEx	66.86	SOK,SOK,N,Bn,C3@88.26,43.74	97.48	SOK,SOK,N,Bn,C3@154.99,4.01
Ccdc136	MmuEX0009562	chr6:29367932-29368153	222	chr6:29361385,29367932-29368153,29371991	AltEx	48.82	SOK,SOK,N,Bn,C3@54.19,56.81	85.45	SOK,SOK,N,Bn,C3@141.85,24.15
Ttll3	MmuEX0049661	chr6:113351296-113351491	196	chr6:113349765,113351296-113351491,113355293	AltEx	72.88	OK,OK,OK,OK,S@37.17,13.83	90.48	OK,OK,OK,OK,S@54.29,5.71
Dennd5b	MmuEX0014303	chr6:149033393-149033458	66	chr6:149049705,149033393-149033458,149029437	AltEx	25.36	OK,OK,OK,B1,S@13.95,41.05	47.6	OK,OK,OK,OK,S@27.61,30.39
Vamp1	MmuEX0051232	chr6:125188679-125189544	866	chr6:125169655,125188679-125189544,125190353	AltEx	30.23	LOW,LOW,N,B1,C2@8.46,19.54	5.26	LOW,LOW,N,Bn,C2@1.05,18.95
Rabep2	MmuEX0038417	chr7:133588037-133588092	56	chr7:133587943,133588037-133588092,133588334	AltEx	72.55	SOK,SOK,SOK,OK,S@211.85,80.15	92.24	SOK,SOK,SOK,OK,S@198.32,16.68
2610020H08Rik	MmuEX0001088	chr7:126944744-126944870	127	chr7:126938016,126944744-126944870,126948657	AltEx	67.11	LOW,LOW,N,Bn,C3@24.16,11.84	40.46	OK,OK,LOW,OK,C3@27.92,41.08
2610020H08Rik	MmuEX0001093	chr7:126986756-126986848	93	chr7:126977915,126986756-126986848,126987362	AltEx	47.17	VLOW,VLOW,VLOW,OK,C1@18.40,20.60	63.89	LOW,LOW,LOW,B1,C1@37.70,21.30
Cask	MmuEX0009247	chrX:13128073-13128108	36	chrX:13129499,13128073-13128108,13126487	AltEx	85.15	OK,OK,LOW,B1,C2@71.53,12.47	67.05	SOK,SOK,SOK,B1,C2@126.05,61.95
Nadsyn1	MmuEX0030795	chr7:151007077-151007137	61	chr7:151008564,151007077-151007137,151005114	AltEx	66.32	OK,OK,OK,OK,S@52.39,26.61	83.33	OK,OK,OK,OK,S@82.50,16.50
Sorbs2	MmuEX0044385	chr8:46826841-46826933	93	chr8:46821556,46826841-46826933,46830774	AltEx	11.12	SOK,SOK,SOK,B1,S@18.46,147.54	29.72	SOK,SOK,SOK,OK,S@82.92,196.08
Dock6	MmuEX0015442	chr9:21630227-21630319	93	chr9:21634658,21630227-21630319,21629974	AltEx	6.83	SOK,SOK,LOW,OK,C3@25.34,345.66	25.81	SOK,SOK,OK,OK,C3@58.07,166.93
Narg2	MmuEX0030891	chr9:69269468-69269597	130	chr9:69264916,69269468-69269597,69273464	AltEx	69.73	SOK,SOK,SOK,OK,S@69.73,30.27	84.96	SOK,SOK,SOK,B1,S@93.46,16.54
Tfdp2	MmuEX0047063	chr9:96190999-96191046	48	chr9:96188141,96190999-96191046,96195384	AltEx	64.08	SOK,SOK,SOK,OK,S@108.30,60.70	37.96	SOK,SOK,SOK,OK,S@64.15,104.85
Phldb2	MmuEX0034878	chr16:45775081-45775200	120	chr16:45777826,45775057+45775081-45775200,45772388	AltEx	55.82	SOK,SOK,SOK,OK,S@287.47,227.53	85.46	SOK,SOK,SOK,OK,S@664.88,113.12
Haus8	MmuEX0022410	chr8:73793125-73793183	59	chr8:73796183,73793125-73793183,73787003	AltEx	63.47	SOK,SOK,SOK,B1,S@173.27,99.73	78.73	SOK,SOK,SOK,OK,S@377.12,101.88
Tab3	MmuEX0046107	chrX:82838991-82839093	103	chrX:82820949,82838991-82839093,82854729+82854732	AltEx	27.27	OK,OK,OK,B2,C1@11.45,30.55	55.56	LOW,LOW,VLOW,B1,C1@31.11,24.89
Rnf38	MmuEX0040186	chr4:44171877-44171924	48	chr4:44200227+44200321,44171775+44171862+44171877-44171924,44165425	AltEx	24.95	SOK,SOK,SOK,B1,S@31.44,94.56	47.89	SOK,SOK,SOK,B1,S@55.07,59.93
Fmnl2	MmuEX0019399	chr2:52989446-52989492	47	chr2:52986010,52989446-52989492+52989539,52990874	AltEx	68.91	SOK,SOK,SOK,OK,S@112.32,50.68	85.02	SOK,SOK,SOK,OK,S@241.46,42.54
Etl4	MmuEX0017445	chr2:20727212-20727289	78	chr2:20720410,20727212-20727289,20729529	AltEx	49.5	SOK,SOK,LOW,OK,C3@74.75,76.25	64.95	OK,OK,N,B1,C3@51.96,28.04
Etl4	MmuEX0017446	chr2:20727402-20729000	1599	chr2:20720410,20727402-20729000,20729529	AltEx	39.75	SOK,SOK,VLOW,B2,C3@66.38,100.62	61.43	SOK,SOK,N,B2,C2@69.42,43.58
Stag3	MmuEX0045256	chr5:138741182-138741252	71	chr5:138740656,138741182-138741252,138741352	AltEx	23.08	VLOW,VLOW,N,Bn,C1@3.69,12.31	53.33	LOW,LOW,VLOW,Bl,C2@24.53,21.47
Zcwpw1	MmuEX0052857	chr5:138258121-138258204	84	chr5:138253328,138258121-138258204,138258686	AltEx	82.28	OK,OK,OK,OK,S@59.24,12.76	53.45	OK,OK,OK,OK,S@47.57,41.43
D4Wsu53e	MmuEX0013588	chr4:134481692-134481736	45	chr4:134481347,134481692-134481736,134482650	AltEx	24.37	SOK,SOK,SOK,B1,C1@162.30,503.70	39.58	SOK,SOK,SOK,B1,C1@182.86,279.14
Rims2	MmuEX0039868	chr15:39418080-39418331	252	chr15:39417308,39418080-39418331,39447815	AltEx	1.11	OK,OK,OK,Bn,C2@0.52,46.48	17.33	OK,OK,LOW,B1,C2@8.84,42.16
Rims2	MmuEX0039869	chr15:39441610-39441687	78	chr15:39418331,39441610-39441687,39447815	AltEx	33.31	OK,OK,N,B2,C3@23.32,46.68	49.38	OK,OK,N,B2,C3@35.06,35.94
Rims2	MmuEX0039873	chr15:39366384-39366563	180	chr15:39342920,39366384-39366563,39367418	AltEx	37.21	OK,OK,OK,OK,S@21.95,37.05	52.54	OK,OK,OK,OK,S@47.29,42.71
Rims2	MmuEX0039874	chr15:39283586-39283653	68	chr15:39269468,39283586-39283653,39285906	AltEx	63.64	LOW,LOW,LOW,OK,C1@28.64,16.36	82.28	OK,OK,OK,OK,C1@59.24,12.76
Rcor3	MmuEX0039316	chr1:193932525-193932582	58	chr1:193940150,193932525-193932582,193925036	AltEx	48.04	SOK,SOK,OK,B1,C2@69.18,74.82	67.44	SOK,SOK,LOW,B2,C2@103.18,49.82
Atp8a1	MmuEX0006941	chr5:68172227-68172300	74	chr5:68177865,68172227-68172300,68167437	AltEx	65.81	OK,OK,OK,OK,C2@50.02,25.98	90.11	OK,OK,OK,B1,C1@63.08,6.92
N4bp2	MmuEX0030695	chr5:66177345-66177600	256	chr5:66166902,66177345-66177600,66181257	AltEx	36.03	LOW,LOW,VLOW,B2,C2@11.17,19.83	51.46	VLOW,VLOW,VLOW,Bn,C2@15.44,14.56
Mll3	MmuEX0029193	chr5:24800375-24800536	162	chr5:24804688,24800375-24800536+24800539,24798994+24799066	AltEx	65.33	OK,OK,VLOW,Bl,C3@40.50,21.50	85.71	OK,OK,N,Bl,C3@44.57,7.43
Btbd10	MmuEX0008366	chr7:120508419-120508483	65	chr7:120512386,120508419-120508483,120479032	AltEx	35.84	SOK,SOK,SOK,OK,C1@110.03,196.97	55.46	SOK,SOK,SOK,B1,C2@197.44,158.56
Btbd10	MmuEX0008367	chr7:120495295-120495419	125	chr7:120508419,120495295-120495419+120495452,120479032	AltEx	19.83	SOK,SOK,SOK,B1,C2@57.51,232.49	37.73	SOK,SOK,SOK,OK,C2@126.02,207.98
Zfp280d	MmuEX0053184	chr9:72199332-72199377	46	chr9:72186855,72199332-72199377,72208093+72208100	AltEx	66.95	SOK,SOK,OK,OK,C1@72.98,36.02	90.83	SOK,SOK,SOK,OK,S@101.73,10.27
Mboat1	MmuEX0028114	chr13:30294194-30294289	96	chr13:30287656,30294194-30294289,30311505	AltEx	100	LOW,LOW,LOW,OK,C1@31.00,0.00	83.72	SOK,SOK,SOK,OK,C1@132.28,25.72
Ralgps1	MmuEX0038668	chr2:33131666-33131755	90	chr2:33140345,33131666-33131755,33116124	AltEx	100	VLOW,VLOW,N,Bn,C3@22.00,0.00	83.99	LOW,LOW,N,Bl,C2@28.56,5.44
Ralgps1	MmuEX0038669	chr2:33129081-33129173	93	chr2:33131666,33129081-33129173,33116124	AltEx	100	LOW,LOW,LOW,OK,S@30.00,0.00	84.4	LOW,LOW,LOW,OK,C1@29.54,5.46
Prrc2b	MmuEX0037404	chr2:32068407-32070467	2061	chr2:32067811,32068407-32070467,32071566	AltEx	52.63	SOK,SOK,SOK,OK,S@327.36,294.64	35.49	SOK,SOK,SOK,OK,S@287.82,523.18
BC024814	MmuEX0007398	chr16:8482220-8482260	41	chr16:8478422,8482220-8482260,8482349	AltEx	46.58	OK,OK,OK,OK,S@44.25,50.75	72.91	SOK,SOK,SOK,OK,S@150.92,56.08
Plekha4	MmuEX0035703	chr7:52795850-52795897	48	chr7:52794659,52795850-52795897,52796201	AltEx	100	VLOW,VLOW,VLOW,OK,S@25.00,0.00	78.95	LOW,LOW,LOW,OK,S@26.84,7.16
Pitpnm3	MmuEX0035308	chr11:71876597-71876745	149	chr11:71883805,71876597-71876745,71872456	AltEx	79.31	VLOW,VLOW,N,Bn,C3@20.62,5.38	95	OK,OK,N,Bn,C3@37.05,1.95
Pitpnm3	MmuEX0035309	chr11:71874976-71875092	117	chr11:71876597,71874976-71875092,71872456	AltEx	66.67	VLOW,VLOW,VLOW,OK,C1@13.33,6.67	83.33	LOW,LOW,LOW,OK,S@27.50,5.50
Crocc	MmuEX0012772	chr4:140602859-140603044	186	chr4:140606956,140602859-140603044,140602612	AltEx	91.3	VLOW,VLOW,N,Bn,C2@20.09,1.91	52.38	VLOW,VLOW,N,Bn,C2@16.76,15.24
Meis3	MmuEX0028636	chr7:16764094-16764144	51	chr7:16763360,16764094-16764144,16767390	AltEx	100	LOW,LOW,N,Bl,C2@28.00,0.00	81.82	VLOW,VLOW,N,Bn,C3@24.55,5.45
Ubap2l	MmuEX0050122	chr3:89835233-89835292	60	chr3:89837987,89835218+89835233-89835292,89832299	AltEx	61.78	SOK,SOK,SOK,OK,S@818.59,506.41	78.7	SOK,SOK,SOK,OK,S@1379.61,373.39
Ipo11	MmuEX0024350	chr13:107626292-107626506	215	chr13:107632169,107626292-107626506,107613131	AltEx	69.64	SOK,SOK,SOK,B2,S@448.48,195.52	22.71	SOK,SOK,SOK,B2,S@108.10,367.90
Gm15800	MmuEX0020924	chr5:121731065-121731178	114	chr5:121727842,121731065-121731178,121736239	AltEx	81.25	VLOW,VLOW,N,Bn,C2@23.56,5.44	100	LOW,LOW,N,Bn,C3@29.00,0.00
Tmem194b	MmuEX0047869	chr1:52697673-52697904	232	chr1:52694324,52697673-52697904,52702105	AltEx	53.19	VLOW,VLOW,N,B2,C2@19.15,16.85	72.31	OK,OK,N,B2,C2@40.49,15.51
Tmem194b	MmuEX0047870	chr1:52698015-52698087	73	chr1:52694324,52698015-52698087,52702105	AltEx	42.86	VLOW,VLOW,N,Bn,C3@12.86,17.14	65.38	LOW,LOW,N,OK,C3@28.11,14.89
Tmem194b	MmuEX0047871	chr1:52699163-52699256	94	chr1:52694324,52699163-52699256,52702105	AltEx	41.46	VLOW,VLOW,N,Bn,C3@12.02,16.98	60	LOW,LOW,N,Bn,C3@24.00,16.00
Tmem194b	MmuEX0047872	chr1:52700012-52700080	69	chr1:52694324,52699966+52700012-52700080,52702105	AltEx	38.78	LOW,LOW,N,Bn,C2@13.19,20.81	65.08	OK,OK,N,B2,C2@33.84,18.16
Usp48	MmuEX0051064	chr4:137192849-137192902	54	chr4:137190923,137192849-137192902,137193675+137193680	AltEx	31.82	SOK,SOK,SOK,OK,C1@64.59,138.41	54.25	SOK,SOK,SOK,OK,S@142.68,120.32
E130308A19Rik	MmuEX0016080	chr4:59750434-59750606	173	chr4:59704210,59750434-59750606,59765105	AltEx	100	OK,OK,OK,OK,S@45.00,0.00	79.75	OK,OK,OK,B1,S@56.62,14.38
Magi1	MmuEX0027548	chr6:93654271-93654354	84	chr6:93657998,93654271-93654354,93651369+93651375	AltEx	67.84	SOK,SOK,SOK,OK,S@113.29,53.71	41.67	SOK,SOK,SOK,OK,S@56.67,79.33
4930430F08Rik	MmuEX0001510	chr10:100044897-100044956	60	chr10:100046548,100044897-100044956,100041065	AltEx	16.81	OK,OK,OK,OK,S@11.09,54.91	37.56	SOK,SOK,SOK,OK,S@57.09,94.91
Lemd3	MmuEX0026292	chr10:120389274-120389311	38	chr10:120414840,120389274-120389311,120386419	AltEx	71.6	OK,OK,OK,OK,C1@40.10,15.90	87.12	OK,OK,OK,OK,S@57.50,8.50
Tsku	MmuEX0049313	chr7:105507868-105507977	110	chr7:105509752+105509788,105507868-105507977,105501640	AltEx	13.97	SOK,SOK,OK,B1,C2@16.21,99.79	31.31	SOK,SOK,SOK,OK,C2@83.60,183.40
Zfp672	MmuEX0053547	chr11:58133369-58133456	88	chr11:58136071+58136102,58133369-58133456,58133092	AltEx	27.95	SOK,SOK,OK,B1,C1@28.79,74.21	45.3	OK,OK,OK,B2,S@38.50,46.50
4930422G04Rik	MmuEX0001498	chr3:127284364-127284487	124	chr3:127276243,127284364-127284487,127286502	AltEx	48.59	LOW,LOW,LOW,OK,S@22.35,23.65	66.21	OK,OK,OK,OK,S@49.00,25.00
Ccdc157	MmuEX0009654	chr11:4052912-4053059	148	chr11:4060162,4052912-4053059,4050105	AltEx	76.38	SOK,SOK,VLOW,B2,C3@85.55,26.45	57.65	OK,OK,N,Bl,C3@38.63,28.37
Mical3	MmuEX0028987	chr6:120903652-120903702	51	chr6:120907717,120903652-120903702,120902503	AltEx	29.73	OK,OK,OK,OK,S@21.41,50.59	60.29	SOK,SOK,SOK,OK,S@65.72,43.28
Ankrd44	MmuEX0005138	chr1:54849297-54849375	79	chr1:54885456,54849297-54849375,54835201	AltEx	100	VLOW,VLOW,VLOW,OK,S@19.00,0.00	82.61	VLOW,VLOW,VLOW,OK,S@17.35,3.65
Nav2	MmuEX0030957	chr7:56806967-56807419	453	chr7:56803911,56806967-56807419,56812280	AltEx	59.97	LOW,LOW,N,B2,C2@25.79,17.21	78.36	SOK,SOK,N,B2,C2@80.71,22.29
Nav2	MmuEX0030958	chr7:56808210-56808275	66	chr7:56803911,56808210-56808275,56812280	AltEx	31.82	LOW,LOW,N,Bn,C3@11.14,23.86	51.48	OK,OK,N,Bn,C3@35.52,33.48
Nav2	MmuEX0030959	chr7:56809585-56809629	45	chr7:56803911,56809585-56809629,56812280	AltEx	60.29	LOW,LOW,N,B1,C2@24.72,16.28	77.77	OK,OK,VLOW,B1,C2@62.99,18.01
Ppp4r1l-ps	MmuEX0036829	chr2:173415289-173415449	161	chr2:173417618,173415289-173415449+173415482,173415175	AltEx	37.87	OK,OK,LOW,B2,S@17.04,27.96	55.88	VLOW,VLOW,VLOW,B2,S@20.12,15.88
Dennd1b	MmuEX0014230	chr1:140936577-140936626	50	chr1:140919725,140936577-140936626,140949923	AltEx	100	VLOW,VLOW,N,Bn,C3@18.00,0.00	83.24	VLOW,VLOW,N,Bn,C3@28.30,5.70
Dennd1b	MmuEX0014237	chr1:140977750-140977850	101	chr1:140959548,140977750-140977850,140998545	AltEx	100	VLOW,VLOW,N,Bn,C2@22.00,0.00	84.33	OK,OK,N,B2,C2@39.64,7.36
D19Ertd737e	MmuEX0013517	chr19:60296393-60296480	88	chr19:60302135+60302213+60302547,60296393-60296480,60296263	AltEx	53.21	SOK,SOK,LOW,B2,C3@156.97,138.03	70.54	SOK,SOK,VLOW,B2,C3@318.14,132.86
Zfp945	MmuEX0053712	chr17:22998699-22998819	121	chr17:23002214,22998699-22998819,22998528	AltEx	3.33	OK,OK,OK,OK,C1@1.03,29.97	20	OK,OK,OK,B2,C1@8.40,33.60
Myl4	MmuEX0030395	chr11:104443308-104443343	36	chr11:104441743+104441789,104443308-104443343,104445292	AltEx	32.34	OK,OK,OK,B2,S@22.31,46.69	8.56	OK,OK,OK,Bn,S@2.57,27.43
Fnip2	MmuEX0019513	chr3:79319025-79319171	147	chr3:79321987,79319025-79319171,79316520	AltEx	77.11	SOK,SOK,SOK,OK,S@113.35,33.65	92.59	SOK,SOK,SOK,OK,S@168.51,13.49
Trerf1	MmuEX0048821	chr17:47456301-47456567	267	chr17:47454870,47456301-47456567+47456627,47460227	AltEx	47.67	SOK,SOK,SOK,B1,S@60.54,66.46	69.57	OK,OK,OK,OK,S@54.26,23.74
Ninl	MmuEX0031730	chr2:150795716-150795868	153	chr2:150796760,150795716-150795868,150791978	AltEx	69.39	OK,OK,OK,OK,S@42.33,18.67	88.63	SOK,SOK,SOK,OK,C1@117.88,15.12
1700106N22Rik	MmuEX0000613	chr17:85792798-85792852	55	chr17:85790973,85792798-85792852,85793942	AltEx	83.21	OK,OK,OK,OK,S@35.78,7.22	100	VLOW,VLOW,VLOW,B1,S@30.00,0.00
4631405J19Rik	MmuEX0001337	chr2:92871033-92871112	80	chr2:92870716,92871033-92871112,92871623	AltEx	85.92	VLOW,VLOW,VLOW,B2,S@56.71,9.29	67.82	LOW,LOW,LOW,B1,S@49.51,23.49
1700123M08Rik	MmuEX0000631	chr4:11903591-11903734	144	chr4:11893830,11903591-11903734,11921012	AltEx	23.08	VLOW,VLOW,N,OK,C1@3.69,12.31	42.11	VLOW,VLOW,N,OK,C1@11.37,15.63
1700086O06Rik	MmuEX0000598	chr18:38400493-38400607	115	chr18:38409368+38409832,38400493-38400607,38398843	AltEx	35.74	SOK,SOK,SOK,OK,C1@67.19,120.81	58.69	SOK,SOK,SOK,B1,C2@99.19,69.81
1700086O06Rik	MmuEX0000599	chr18:38399227-38399405	179	chr18:38409368+38409832,38399227-38399405,38398843	AltEx	26.17	SOK,SOK,SOK,B1,C2@49.20,138.80	56.83	SOK,SOK,SOK,B1,C2@101.16,76.84
E130307A14Rik	MmuEX0016072	chr10:39375646-39375735	90	chr10:39401279,39375646-39375735,39360317	AltEx	0	LOW,LOW,N,Bn,C3@0.00,16.00	33.33	VLOW,VLOW,N,Bn,C3@7.33,14.67
BC065397	MmuEX0007557	chrX:133294957-133295114	158	chrX:133294457,133294957-133295114,133296530	AltEx	84.62	LOW,LOW,LOW,OK,C1@30.46,5.54	100	LOW,LOW,LOW,OK,S@33.00,0.00
BC065397	MmuEX0007558	chrX:133296530-133296627	98	chrX:133295114,133296530-133296627,133323060	AltEx	74.36	LOW,LOW,LOW,OK,C1@25.28,8.72	92.86	VLOW,VLOW,VLOW,OK,S@25.07,1.93
Arvcf	MmuEX0006306	chr16:18405195-18405314	120	chr16:18404638,18405195-18405314,18405700	AltEx	36.59	VLOW,VLOW,VLOW,OK,S@10.25,17.75	62.16	VLOW,VLOW,VLOW,OK,S@18.65,11.35
Hpn	MmuEX0023217	chr7:31894110-31894211	102	chr7:31895733,31894110-31894211+31894287,31894025	AltEx	78.72	LOW,LOW,LOW,OK,C1@26.76,7.24	100	VLOW,VLOW,N,OK,C2@19.00,0.00
Ikbkg	MmuEX0023885	chrX:71673101-71673241	141	chrX:71670054,71673101-71673241,71678144	AltEx	69.6	VLOW,VLOW,VLOW,B2,C3@39.67,17.33	91.17	SOK,SOK,SOK,B2,C2@222.45,21.55
Clcn3	MmuEX0011578	chr8:63454529-63454704	176	chr8:63461573,63454529-63454704,63420211	AltEx	37.66	SOK,SOK,SOK,OK,S@67.79,112.21	60.89	SOK,SOK,SOK,OK,S@71.85,46.15
Wwox	MmuEX0052312	chr8:117203687-117203775	89	chr8:117012904,117203687-117203775,117230101	AltEx	82.01	OK,OK,OK,OK,C1@57.41,12.59	100	SOK,SOK,SOK,OK,S@105.00,0.00
Mprip	MmuEX0029581	chr11:59542714-59542821	108	chr11:59541477,59542714-59542821,59545010	AltEx	63.67	VLOW,VLOW,N,OK,C2@17.19,9.81	38.26	OK,OK,N,OK,C3@17.98,29.02
Ndufs3	MmuEX0031315	chr2:90737151-90737294	144	chr2:90738157,90737151-90737294,90735034	AltEx	5.62	LOW,LOW,N,OK,C3@1.07,17.93	25.99	LOW,LOW,N,B1,C3@7.02,19.98
Upk1a	MmuEX0050705	chr7:31390080-31390259	180	chr7:31391894,31390080-31390259,31388874	AltEx	100	VLOW,VLOW,VLOW,OK,S@22.00,0.00	76	VLOW,VLOW,VLOW,B1,S@16.72,5.28
Nutf2	MmuEX0032832	chr8:108390338-108390573	236	chr8:108385056,108390338-108390573,108399434	AltEx	17.39	OK,OK,OK,B1,C1@9.39,44.61	33.33	OK,OK,OK,B1,C1@16.66,33.34
Nfib	MmuEX0031610	chr4:81969449-81969614	166	chr4:81973633,81969449-81969614,81966460	AltEx	32.79	SOK,SOK,SOK,B1,C3@118.37,242.63	51.59	SOK,SOK,SOK,B1,C2@205.84,193.16
Kcnq1	MmuEX0025116	chr7:150335403-150335493	91	chr7:150293646,150335403-150335493,150368635	AltEx	78.46	OK,OK,N,OK,C3@45.51,12.49	100	VLOW,VLOW,N,OK,C3@20.00,0.00
Zfp207	MmuEX0053087	chr11:80216867-80216910	44	chr11:80216226,80216867-80216910,80217103	AltEx	62.29	VLOW,VLOW,VLOW,OK,C2@18.69,11.31	85.05	VLOW,VLOW,N,OK,C2@20.41,3.59
Stxbp5	MmuEX0045642	chr10:9498712-9498765	54	chr10:9503986,9498059+9498712-9498765,9497869	AltEx	37.01	SOK,SOK,VLOW,OK,C3@39.97,68.03	18.33	OK,OK,N,B1,C3@10.63,47.37
Utrn	MmuEX0051174	chr10:12470263-12470340	78	chr10:12485069,12470263-12470340,12465145	AltEx	31.36	OK,OK,OK,B1,C1@30.42,66.58	15.41	OK,OK,OK,B1,S@8.48,46.52
Srgap1	MmuEX0044896	chr10:121266283-121266385	103	chr10:121268941,121266283-121266385,121262750	AltEx	52.83	OK,SOK,OK,OK,C2@35.40,31.60	75.79	SOK,SOK,OK,OK,C1@81.10,25.90
Srgap1	MmuEX0044897	chr10:121265785-121265818	34	chr10:121268941,121265785-121265818,121262750	AltEx	51.66	OK,SOK,LOW,OK,C2@45.46,42.54	27.88	OK,SOK,VLOW,OK,C3@23.70,61.30
Cdkl3	MmuEX0010649	chr11:51849449-51849522	74	chr11:51847113,51849449-51849522,51850933	AltEx	41.18	VLOW,VLOW,N,OK,C2@9.88,14.12	56.76	VLOW,VLOW,N,OK,C2@16.46,12.54
Pctp	MmuEX0034087	chr11:89847407-89847474	68	chr11:89848510,89847407-89847474,89846070	AltEx	84.87	SOK,SOK,SOK,OK,S@93.36,16.64	65.81	OK,OK,OK,OK,S@63.84,33.16
Lpin1	MmuEX0026735	chr12:16591314-16591457	144	chr12:16596524,16591314-16591457,16587710	AltEx	8.57	LOW,LOW,VLOW,OK,C1@1.63,17.37	29.03	VLOW,VLOW,N,OK,C1@5.81,14.19
Dnajc27	MmuEX0015209	chr12:4107159-4107348	190	chr12:4107043,4107159-4107348,4107550	AltEx	71.12	LOW,LOW,LOW,OK,C1@22.76,9.24	87.31	OK,OK,LOW,OK,C1@33.18,4.82
Ccdc46	MmuEX0009794	chr11:108381210-108381302	93	chr11:108380573,108381210-108381302,108384633	AltEx	68.11	VLOW,VLOW,VLOW,OK,S@14.98,7.02	83.46	LOW,LOW,LOW,OK,S@29.21,5.79
Spata7	MmuEX0044576	chr12:99884230-99884650	421	chr12:99875823,99884230-99884650+99884708,99886559	AltEx	7.94	OK,OK,OK,Bn,S@2.70,31.30	23.4	OK,OK,OK,B1,S@13.57,44.43
Ralgapa1	MmuEX0038609	chr12:56822393-56822474	82	chr12:56823761,56822393-56822474,56820695	AltEx	73.52	SOK,SOK,SOK,B2,S@98.52,35.48	52.49	SOK,SOK,SOK,B2,S@70.34,63.66
Gcnt2	MmuEX0020232	chr13:41041968-41042190	223	chr13:41014170,41041968-41042190,41048945	AltEx	23.44	OK,SOK,OK,B2,S@14.53,47.47	5.75	OK,OK,LOW,B1,C2@1.90,31.10
Ppp3cb	MmuEX0036790	chr14:21322469-21322498	30	chr14:21327846,21322469-21322498,21320884	AltEx	25.16	SOK,SOK,SOK,OK,S@64.66,192.34	42.49	SOK,SOK,SOK,OK,S@183.13,247.87
Extl3	MmuEX0017658	chr14:65699217-65699312	96	chr14:65716834,65699217-65699312,65697026	AltEx	55.85	SOK,SOK,SOK,OK,S@130.69,103.31	70.94	SOK,SOK,SOK,OK,S@185.15,75.85
Enox1	MmuEX0016877	chr14:77668614-77668684	71	chr14:77556849,77668614-77668684,77711866	AltEx	83.33	LOW,LOW,LOW,OK,C1@27.50,5.50	100	VLOW,VLOW,N,OK,C2@24.00,0.00
Soat2	MmuEX0044318	chr15:101991021-101991118	98	chr15:101989274,101991021-101991118,101991483	AltEx	67.25	OK,OK,OK,OK,S@45.73,22.27	85.15	SOK,SOK,SOK,OK,S@120.06,20.94
Ubr2	MmuEX0050335	chr17:47117269-47117367	99	chr17:47118303,47117269-47117367,47113039	AltEx	46.59	SOK,SOK,SOK,OK,C2@126.72,145.28	70.21	SOK,SOK,SOK,OK,C1@286.46,121.54
Tyms	MmuEX0050026	chr5:30397767-30397849	83	chr5:30398174,30397767-30397849,30396495	AltEx	39.43	OK,OK,N,OK,C3@25.63,39.37	65.12	OK,OK,N,OK,C3@31.26,16.74
Idh1	MmuEX0023577	chr1:65225564-65225986	423	chr1:65226337,65225564-65225986,65221942	AltEx	59.32	SOK,SOK,SOK,B2,C2@223.04,152.96	79.02	SOK,SOK,VLOW,B2,C1@391.15,103.85
2310035C23Rik	MmuEX0000917	chr1:107588789-107588880	92	chr1:107588686,107588789-107588880,107589461	AltEx	63.51	SOK,SOK,SOK,OK,S@76.85,44.15	82.55	SOK,SOK,SOK,OK,S@112.27,23.73
Ralgps2	MmuEX0038672	chr1:158814664-158814756	93	chr1:158817222,158814664-158814756,158799698	AltEx	100	OK,OK,OK,OK,S@59.00,0.00	82.27	SOK,SOK,SOK,OK,S@152.20,32.80
St6galnac6	MmuEX0045153	chr2:32463562-32463616	55	chr2:32462631,32463562-32463616,32464746	AltEx	42.31	LOW,LOW,N,B1,C2@13.12,17.88	22.4	LOW,LOW,N,Bn,C2@6.72,23.28
Bub1	MmuEX0008425	chr2:127647678-127647730	53	chr2:127649695,127647678-127647730,127647595	AltEx	74.66	SOK,SOK,SOK,OK,C2@203.08,68.92	92.7	SOK,SOK,SOK,OK,C2@471.84,37.16
Napb	MmuEX0030872	chr2:148526109-148526213	105	chr2:148528797,148526109-148526213,148524735	AltEx	78.86	LOW,LOW,LOW,OK,C1@33.12,8.88	96.13	OK,OK,OK,OK,S@48.06,1.94
Nup210l	MmuEX0032749	chr3:89986402-89986533	132	chr3:89985885,89986402-89986533,89989347	AltEx	82.71	VLOW,VLOW,VLOW,OK,S@18.20,3.80	100	VLOW,VLOW,VLOW,OK,S@19.00,0.00
Thbs3	MmuEX0047174	chr3:89020603-89020809	207	chr3:89019246,89020603-89020809,89021607	AltEx	88	OK,OK,OK,OK,S@41.36,5.64	68.42	SOK,SOK,SOK,OK,S@109.47,50.53
Anp32b	MmuEX0005302	chr4:46469258-46469299	42	chr4:46465415,46469258-46469299,46472962	AltEx	11.28	OK,OK,OK,OK,C1@3.27,25.73	26.47	LOW,LOW,LOW,OK,C2@8.74,24.26
Nfia	MmuEX0031607	chr4:97748416-97748507	92	chr4:97732137,97748416-97748507,97777909	AltEx	68.8	SOK,SOK,SOK,OK,S@134.85,61.15	84.83	SOK,SOK,SOK,OK,S@127.24,22.76
Ccnl2	MmuEX0010078	chr4:155193815-155194075	261	chr4:155193109,155193815-155194075,155194438	AltEx	23.65	SOK,SOK,OK,B2,C3@52.98,171.02	38.75	SOK,SOK,OK,B2,C2@65.10,102.90
Gas2	MmuEX0020104	chr7:59119368-59119463	96	chr7:59118015,59119368-59119463,59119652	AltEx	15.15	VLOW,VLOW,VLOW,OK,C2@2.88,16.12	44.73	LOW,LOW,VLOW,B1,C2@18.79,23.21
Mrpl48	MmuEX0029700	chr7:107719766-107719803	38	chr7:107731504,107719766-107719803,107713941	AltEx	100	OK,OK,LOW,OK,C2@51.00,0.00	82.96	VLOW,LOW,VLOW,B1,C2@31.52,6.48
4933436C20Rik	MmuEX0001913	chr8:94860014-94860270	257	chr8:94868752,94860014-94860270,94850361	AltEx	25.78	OK,OK,LOW,B2,C1@10.05,28.95	46.21	LOW,LOW,VLOW,B1,C1@21.26,24.74
Tfdp2	MmuEX0047055	chr9:96123513-96123617	105	chr9:96102607,96123513-96123617,96133101	AltEx	80.85	OK,OK,OK,OK,C2@61.45,14.55	63.9	OK,OK,OK,OK,C2@53.04,29.96
Syncrip	MmuEX0045926	chr9:88360285-88360449	165	chr9:88368009,88360285-88360449+88363017,88359621	AltEx	19.05	VLOW,VLOW,VLOW,B1,C2@3.62,15.38	3.23	LOW,LOW,VLOW,Bn,C1@0.52,15.48
Cish	MmuEX0011447	chr9:107202255-107202475	221	chr9:107199365,107202255-107202475,107202699	AltEx	80	LOW,LOW,LOW,OK,S@28.80,7.20	100	VLOW,VLOW,VLOW,OK,S@24.00,0.00
Thsd7a	MmuEX0047262	chr6:12281929-12282046	118	chr6:12287252,12281929-12282046,12281690	AltEx	83.08	LOW,LOW,LOW,OK,S@35.72,7.28	100	VLOW,VLOW,VLOW,OK,S@22.00,0.00
Atxn2l	MmuEX0007082	chr7:133635963-133636122	160	chr7:133636272,133635963-133636122,133635729	AltEx	57.91	SOK,SOK,LOW,B1,C2@517.14,375.86	76.25	SOK,SOK,SOK,B1,C2@911.19,283.81
Agl	MmuEX0004247	chr3:116449535-116449622	88	chr3:116453316,116449535-116449622,116449431	AltEx	35.98	VLOW,VLOW,VLOW,OK,S@8.28,14.72	57.02	OK,OK,OK,OK,S@32.50,24.50
Zbtb1	MmuEX0052631	chr12:77489564-77489627	64	chr12:77488126,77489564-77489627,77495931	AltEx	0	LOW,LOW,LOW,Bn,S@0.00,19.00	29.03	VLOW,VLOW,VLOW,OK,S@5.81,14.19
AW146020	MmuEX0002824	chr6:81885613-81885756	144	chr6:81883797,81885613-81885756,81885900	AltEx	8.2	OK,OK,N,Bn,C3@2.71,30.29	25.49	OK,OK,VLOW,B1,C3@16.31,47.69
Tab3	MmuEX0046103	chrX:82843964-82844070	107	chrX:82819504,82843964-82844070,82854729	AltEx	27.57	OK,OK,N,B2,C3@11.30,29.70	56.48	LOW,LOW,N,B1,C2@31.06,23.94
Slc12a8	MmuEX0042598	chr16:33617194-33617340	147	chr16:33608318,33617194-33617340+33625261,33624640	AltEx	70	OK,OK,OK,OK,S@59.50,25.50	92.87	SOK,SOK,SOK,OK,S@101.23,7.77
Bend3	MmuEX0007922	chr10:43213073-43213272	200	chr10:43212521,43213073-43213272,43213448	AltEx	4.35	VLOW,VLOW,N,Bn,C3@0.52,11.48	20	VLOW,VLOW,N,OK,C3@3.00,12.00
Zufsp	MmuEX0054080	chr10:33670289-33670423	135	chr10:33670937,33670289-33670423,33669670	AltEx	33.33	OK,OK,OK,OK,S@22.66,45.34	48.61	OK,OK,OK,OK,C1@28.19,29.81
Fam190a	MmuEX0018203	chr6:61760625-61760702	78	chr6:61668222,61760625-61760702,61906683	AltEx	63.4	OK,OK,N,OK,C3@36.77,21.23	85.37	LOW,LOW,N,OK,C2@32.44,5.56
Baz2a	MmuEX0007708	chr10:127533991-127534116	126	chr10:127533579,127533991-127534116,127545950	AltEx	33.73	SOK,SOK,SOK,B2,S@37.44,73.56	50	SOK,SOK,SOK,B2,S@60.00,60.00
Spen	MmuEX0044633	chr4:141036661-141036729	69	chr4:141039640,141036661-141036729,141035304	AltEx	19.62	OK,OK,OK,OK,S@14.91,61.09	36.09	OK,OK,OK,OK,S@32.84,58.16
Slc39a11	MmuEX0043272	chr11:113453096-113453246	151	chr11:113511256,113453096-113453246,113423438	AltEx	46.67	OK,OK,OK,OK,C2@41.07,46.93	30.16	OK,OK,N,B1,C2@12.37,28.63
Trim46	MmuEX0048926	chr3:89040225-89040522	298	chr3:89041539,89040225-89040522,89039214	AltEx	64.12	OK,OK,OK,OK,S@51.30,28.70	48.07	SOK,SOK,SOK,OK,S@71.62,77.38
Fbrsl1	MmuEX0018757	chr5:110810620-110810665	46	chr5:110825064,110810620-110810665,110808612	AltEx	74.23	OK,SOK,OK,OK,C1@69.03,23.97	91.82	OK,SOK,OK,OK,C1@87.23,7.77
Filip1l	MmuEX0019257	chr16:57506712-57506967	256	chr16:57391460,57506712-57506967,57507662	AltEx	4.17	OK,OK,LOW,Bn,C3@2.04,46.96	21.6	OK,OK,N,B2,C3@10.80,39.20
Eml6	MmuEX0016828	chr11:29793188-29793256	69	chr11:29797144,29793188-29793256,29782143	AltEx	84.8	VLOW,VLOW,VLOW,OK,C1@21.20,3.80	100	VLOW,VLOW,VLOW,B1,S@22.00,0.00
Fbxo48	MmuEX0018908	chr11:16852259-16852467	209	chr11:16851887,16852259-16852467,16853145	AltEx	73.33	VLOW,VLOW,N,B1,C2@19.07,6.93	89.47	OK,OK,LOW,OK,C2@48.31,5.69
Sys1	MmuEX0046018	chr2:164283469-164283597	129	chr2:164282529,164283469-164283597,164286263	AltEx	49.73	VLOW,VLOW,N,OK,C2@11.94,12.06	74.19	VLOW,VLOW,VLOW,OK,S@20.03,6.97
Atxn1	MmuEX0007056	chr13:46051824-46051944	121	chr13:46060184,46051824-46051944,45947825	AltEx	93.44	OK,OK,OK,OK,S@55.13,3.87	74.6	OK,OK,OK,OK,S@41.03,13.97
1110012D08Rik	MmuEX0000095	chr10:128240862-128240956	95	chr10:128241058,128240862-128240956,128240413	AltEx	45.45	OK,OK,OK,B2,S@32.72,39.28	78.95	VLOW,VLOW,VLOW,B2,S@67.11,17.89
Cyb561d1	MmuEX0013265	chr3:108003043-108003080	38	chr3:108003545,108003043-108003080,108002633	AltEx	100	OK,OK,LOW,OK,C1@57.00,0.00	75.07	LOW,LOW,LOW,OK,C2@30.03,9.97
Zfp219	MmuEX0053096	chr14:52629645-52629733	89	chr14:52640198,52629645-52629733,52629337	AltEx	51.27	OK,OK,OK,B1,C1@50.24,47.76	73.02	SOK,SOK,LOW,B1,C2@92.01,33.99
Zfp644	MmuEX0053524	chr5:107110923-107111032	110	chr5:107119749,107110923-107111032,107108762	AltEx	12.09	VLOW,VLOW,N,B1,C3@1.69,12.31	29.76	VLOW,VLOW,N,OK,C3@6.25,14.75
AI987944	MmuEX0002773	chr7:48643478-48643625	148	chr7:48648597,48643478-48643625,48632242	AltEx	35.58	SOK,SOK,SOK,OK,S@42.34,76.66	66.98	SOK,SOK,SOK,OK,S@95.78,47.22
Zfp706	MmuEX0053572	chr15:36934885-36934930	46	chr15:36936624,36934885-36934930,36933577	AltEx	22.03	OK,OK,OK,OK,C1@7.93,28.07	45.1	VLOW,VLOW,VLOW,B1,C2@16.69,20.31
Atp11c	MmuEX0006765	chrX:57482325-57482429	105	chrX:57489734,57482325-57482429,57478970	AltEx	47.24	OK,OK,OK,OK,S@29.29,32.71	75.84	OK,OK,OK,OK,S@61.43,19.57
Tacc1	MmuEX0046113	chr8:26310563-26310678	116	chr8:26311594,26310563-26310678,26293402	AltEx	44.93	SOK,SOK,OK,OK,C3@79.08,96.92	60.66	OK,SOK,LOW,OK,C2@59.45,38.55
Rap1a	MmuEX0038744	chr3:105596973-105597057	85	chr3:105603712,105596973-105597057,105553246	AltEx	47.69	VLOW,VLOW,N,B1,C2@18.60,20.40	89.4	VLOW,VLOW,N,B1,C2@31.29,3.71
Psmg4	MmuEX0037598	chr13:34257930-34258005	76	chr13:34255118,34257930-34258005,34269850	AltEx	56.44	SOK,SOK,SOK,OK,S@277.68,214.32	71.49	SOK,SOK,SOK,OK,S@614.81,245.19
Lrrc61	MmuEX0027065	chr6:48506954-48507093	140	chr6:48504981,48506954-48507093,48518136	AltEx	46.15	OK,OK,OK,OK,C2@43.84,51.16	64.04	OK,OK,LOW,OK,C2@46.75,26.25
Ncrna00085	MmuEX0031209	chr17:17974473-17974550	78	chr17:17973708,17974473-17974550,17974629	AltEx	65.15	VLOW,LOW,N,OK,C2@16.29,8.71	48.6	LOW,OK,VLOW,OK,C2@17.98,19.02
Gm6483	MmuEX0021147	chr8:19693551-19693718	168	chr8:19692722,19693551-19693718,19697504	AltEx	94.42	SOK,SOK,SOK,B1,C1@127.47,7.53	78.71	SOK,SOK,SOK,B1,C1@113.34,30.66
Galnt2	MmuEX0020016	chr8:126853613-126853700	88	chr8:126852113,126853613-126853700,126855909	AltEx	60.35	SOK,SOK,SOK,OK,C2@427.28,280.72	44.59	SOK,SOK,SOK,OK,C2@390.16,484.84
Idh3g	MmuEX0023592	chrX:71027637-71027648	12	chrX:71028014,71027637-71027648,71027442	AltEx	77.48	SOK,SOK,SOK,na,na@1344.28,390.72	60.32	SOK,SOK,SOK,na,na@1070.68,704.32
Dnm1	MmuEX0015285	chr2:32178699-32178710	12	chr2:32178942,32178699-32178710,32176137	AltEx	60.35	VLOW,LOW,VLOW,na,na@13.28,8.72	29.15	OK,OK,OK,na,na@13.70,33.30
Porcn	MmuEX0036385	chrX:7778784-7778798	15	chrX:7780152+7780285,7778784-7778798,7778695	AltEx	0	LOW,OK,LOW,na,na@0.00,18.00	15.78	OK,OK,OK,na,na@4.42,23.58
Nav2	MmuEX0030954	chr7:56830617-56830625	9	chr7:56827823,56830617-56830625,56831018	AltEx	48.23	VLOW,VLOW,VLOW,na,na@10.61,11.39	69.97	OK,OK,OK,na,na@49.68,21.32
Spna2	MmuEX0044723	chr2:29869678-29869692	15	chr2:29869358,29869678-29869692,29871109	AltEx	68.96	SOK,SOK,SOK,na,na@923.37,415.63	34.52	SOK,SOK,SOK,na,na@560.60,1063.40
Abi1	MmuEX0003242	chr2:22818734-22818748	15	chr2:22826603,22818734-22818748,22818021	AltEx	46.06	SOK,SOK,SOK,na,na@338.54,396.46	20.04	SOK,SOK,SOK,na,na@191.98,766.02
Pnpla6	MmuALTA0013651-2/2	chr8:3516507-3516568	3	chr8:3515556,3516510+3516507-3516568	Alt3	54.94	OK,OK,LOW,42=39,C1@23.07,18.93	37.87	VLOW,VLOW,VLOW,20=18,C1@7.57,12.43
Hap1	MmuALTA0008381-2/2	chr11:100210551-100210933	18	chr11:100212524,100210551-100210933+100210915	Alt3	97.22	LOW,LOW,LOW,36=36,S@35.00,1.00	76.47	VLOW,VLOW,VLOW,17=17,S@13.00,4.00
Msh5	MmuALTA0011325-2/2	chr17:35176146-35176363	79	chr17:35178415,35176146-35176363+35176284	Alt3	15.56	VLOW,LOW,VLOW,23=21,C1@3.58,19.42	34.51	OK,OK,OK,42=40,C1@14.49,27.51
Fgfrl1	MmuALTA0007226-2/2	chr5:109123914-109124137	143	chr5:109123551,109124057+109123914-109124137	Alt3	73.68	VLOW,VLOW,VLOW,19=19,S@14.00,5.00	96.3	LOW,LOW,LOW,27=27,S@26.00,1.00
Pou6f1	MmuALTA0013820-2/2	chr15:100417075-100417300	97	chr15:100418220,100417075-100417300+100417203	Alt3	8.51	OK,OK,OK,47=47,S@4.00,43.00	29.73	LOW,LOW,LOW,37=37,S@11.00,26.00
Taz	MmuALTA0017838-2/2	chrX:71533787-71533831	3	chrX:71533558,71533790+71533787-71533831	Alt3	12.5	SOK,SOK,SOK,136=135,S@17.00,119.00	28.09	OK,OK,OK,89=89,S@25.00,64.00
Tsg101	MmuALTA0019009-2/2	chr7:54164275-54164361	28	chr7:54166115,54164275-54164361+54164333	Alt3	78.54	OK,OK,OK,41=41,S@32.20,8.80	63.18	OK,OK,OK,48=48,S@30.33,17.67
Slc9a5	MmuALTA0016806-3/3	chr8:107879747-107879924	135	chr8:107879449,107879882+107879833+107879747-107879924	Alt3	84.46	VLOW,VLOW,VLOW,19=18,C1@16.05,2.95	62.24	VLOW,VLOW,VLOW,21=21,S@13.07,7.93
Hivep2	MmuALTA0008632-2/2	chr10:13724004-13724081	3	chr10:13686503,13724007+13724004-13724081	Alt3	16.8	VLOW,VLOW,N,18=6,C3@3.02,14.98	0	VLOW,VLOW,N,16=3,C3@0.00,16.00
Aph1a	MmuALTA0001784-2/2	chr3:95698744-95698914	136	chr3:95697818,95698880+95698744-95698914	Alt3	18.08	LOW,OK,N,37=8,C3@6.69,30.31	0	LOW,OK,N,37=0,C3@0.00,37.00
AA408296	MmuALTA0000725-4/4	chr1:194939951-194940196	119	chr1:194940799,194939951-194940196+194940174+194940081+194940077	Alt3	61.36	OK,OK,OK,88=87,S@54.00,34.00	80	SOK,SOK,SOK,145=143,S@116.00,29.00
Col20a1	MmuALTA0004426-2/2	chr2:180731057-180731212	3	chr2:180730329,180731060+180731057-180731212	Alt3	0	VLOW,VLOW,VLOW,24=24,S@0.00,24.00	18.62	VLOW,VLOW,VLOW,22=21,S@4.10,17.90
Brca1	MmuALTA0002840-4/7	chr11:101396842-101400179	70	chr11:101410329,101396842-101400217+101400185+101400183+101400179+101400175+101400152+101400109	Alt3	48.13	VLOW,VLOW,VLOW,15=15,S@7.22,7.78	64	LOW,LOW,LOW,35=34,S@22.40,12.60
Brca1	MmuALTA0002840-7/7	chr11:101396842-101400217	108	chr11:101410329,101396842-101400217+101400185+101400183+101400179+101400175+101400152+101400109	Alt3	51.87	VLOW,VLOW,VLOW,15=15,S@7.78,7.22	27.43	LOW,LOW,LOW,35=34,S@9.60,25.40
2008-09-01	MmuALTA0016147-2/3	chr11:53354712-53355349	265	chr11:53351417,53354977+53354712+53354532-53355349	Alt3	75.2	SOK,SOK,SOK,379=379,S@285.01,93.99	59.48	SOK,SOK,SOK,765=765,S@455.02,309.98
2008-09-01	MmuALTA0016147-3/3	chr11:53354532-53355349	445	chr11:53351417,53354977+53354712+53354532-53355349	Alt3	24.27	SOK,SOK,SOK,379=379,S@91.98,287.02	40.13	SOK,SOK,SOK,765=765,S@306.99,458.01
Cbx1	MmuALTA0003304-2/2	chr11:96664018-96664136	24	chr11:96662261,96664042+96664018-96664136	Alt3	25.81	LOW,LOW,N,31=10,C3@8.00,23.00	61.54	LOW,LOW,N,26=7,C3@16.00,10.00
Adarb1	MmuALTA0001194-2/2	chr10:76784394-76785375	47	chr10:76788611,76784394-76785375+76785328	Alt3	38.44	SOK,SOK,SOK,211=204,S@81.11,129.89	10.26	OK,OK,OK,78=76,S@8.00,70.00
Eif5	MmuALTA0006292-2/2	chr12:112780897-112781052	94	chr12:112780521,112780991+112780897-112781052	Alt3	6.57	VLOW,VLOW,N,16=10,C2@1.05,14.95	31.3	VLOW,VLOW,VLOW,23=17,C2@7.20,15.80
Nipbl	MmuALTA0012046-2/2	chr15:8316630-8316732	3	chr15:8319461,8316630-8316732+8316729	Alt3	13.33	VLOW,SOK,N,15=13,C1@2.00,13.00	30.48	LOW,SOK,VLOW,34=24,C2@10.36,23.64
Npr3	MmuALTA0012210-2/2	chr15:11776103-11776140	3	chr15:11778224,11776103-11776140+11776137	Alt3	34.78	LOW,LOW,LOW,25=25,S@8.70,16.30	54.21	OK,OK,OK,62=62,S@33.61,28.39
Dopey2	MmuALTA0005777-2/2	chr16:93799148-93799230	3	chr16:93793476,93799151+93799148-93799230	Alt3	66.67	LOW,LOW,LOW,36=36,S@24.00,12.00	46.88	LOW,LOW,LOW,32=31,S@15.00,17.00
Nfya	MmuALTA0012013-3/3	chr17:48531665-48531831	18	chr17:48532505,48531665-48531831+48531825+48531813	Alt3	65.86	SOK,SOK,SOK,249=249,S@163.99,85.01	44.15	SOK,SOK,SOK,265=265,S@117.00,148.00
Atat1	MmuALTA0002174-2/2	chr17:36035202-36035295	51	chr17:36038313,36035202-36035295+36035244	Alt3	15.08	LOW,LOW,N,26=8,C3@3.92,22.08	39.36	OK,OK,VLOW,45=20,C3@17.71,27.29
Ptma	MmuALTA0014479-3/4	chr1:88426540-	39	chr1:88426127,88426579+88426567+88426540+88426522-	Alt3	11.96	VLOW,SOK,N,21=11,C3@2.51,18.49	60.07	SOK,SOK,OK,110=72,C3@66.08,43.92
Ptma	MmuALTA0014479-4/4	chr1:88426522-	57	chr1:88426127,88426579+88426567+88426540+88426522-	Alt3	22.01	VLOW,SOK,N,21=11,C3@4.62,16.38	37.57	SOK,SOK,OK,110=72,C3@41.33,68.67
Dusp12	MmuALTA0005916-2/2	chr1:172811046-172811172	13	chr1:172815198,172811046-172811172+172811159	Alt3	44.28	SOK,SOK,SOK,201=200,S@89.00,112.00	28.45	SOK,SOK,SOK,341=340,S@97.01,243.99
Wdsub1	MmuALTA0020122-3/3	chr2:59716389-59716644	56	chr2:59720458,59716389-59716644+59716607+59716588	Alt3	25.32	OK,OK,OK,79=50,C2@20.00,59.00	42.31	SOK,SOK,OK,104=57,C2@44.00,60.00
Arhgap1	MmuALTA0001909-2/3	chr2:91494203-91494364	27	chr2:91490409,91494230+91494203+91494200-91494364	Alt3	58.51	OK,OK,VLOW,63=19,C3@36.86,26.14	43.06	OK,OK,LOW,74=32,C3@31.86,42.14
Dnmt3b	MmuALTA0005708-2/2	chr2:153501462-153501549	3	chr2:153500780,153501465+153501462-153501549	Alt3	62.86	LOW,LOW,LOW,35=34,S@22.00,13.00	38.1	VLOW,VLOW,VLOW,21=20,S@8.00,13.00
Shox2	MmuALTA0016369-2/2	chr3:-66777865	36	chr3:66779366,-66777865+66777829	Alt3	11.11	VLOW,VLOW,VLOW,18=18,S@2.00,16.00	43.48	VLOW,VLOW,VLOW,23=23,S@10.00,13.00
Hax1	MmuALTA0008407-2/3	chr3:89801843-89801925	6	chr3:89802247,89801843-89802025+89801925+89801919	Alt3	38.85	OK,OK,VLOW,49=16,C3@19.04,29.96	21.25	OK,OK,VLOW,99=23,C3@21.04,77.96
Gclm	MmuALTA0007625-3/4	chr3:121959594-121959889	216	chr3:121958528,121959810+121959644+121959594+121959590-121959889	Alt3	28.4	VLOW,VLOW,VLOW,18=18,S@5.11,12.89	11.42	VLOW,VLOW,VLOW,18=18,S@2.06,15.94
Gclm	MmuALTA0007625-4/4	chr3:121959590-121959889	220	chr3:121958528,121959810+121959644+121959594+121959590-121959889	Alt3	44.06	VLOW,VLOW,VLOW,18=18,S@7.93,10.07	66.44	VLOW,VLOW,VLOW,18=18,S@11.96,6.04
Pdlim5	MmuALTA0012966-2/2	chr3:141975087-141975505	327	chr3:141977370,141975087-141975505+141975178	Alt3	58.58	SOK,SOK,SOK,169=169,S@99.00,70.00	83.05	SOK,SOK,SOK,407=407,S@338.01,68.99
B4galt1	MmuALTA0002494-2/2	chr4:40764976-40765284	164	chr4:40770472,40764976-40765284+40765120	Alt3	53.33	VLOW,VLOW,VLOW,15=15,S@8.00,7.00	68.75	VLOW,VLOW,VLOW,16=16,S@11.00,5.00
Necap2	MmuALTA0011923-2/3	chr4:140627496-140627632	22	chr4:140628444,140627496-140627688+140627632+140627610	Alt3	83.73	LOW,LOW,LOW,30=30,S@25.12,4.88	68.63	LOW,LOW,LOW,25=25,S@17.16,7.84
Per3	MmuALTA0013033-2/2	chr4:150386350-150387041	3	chr4:150387651,150386350-150387041+150387038	Alt3	83.05	OK,OK,OK,59=59,S@49.00,10.00	62.74	LOW,OK,LOW,37=34,C1@23.21,13.79
Gigyf1	MmuALTA0007720-2/2	chr5:137966658-137966787	3	chr5:137966587,137966661+137966658-137966787	Alt3	48.28	LOW,SOK,LOW,30=30,S@14.48,15.52	64.79	LOW,SOK,LOW,28=28,S@18.14,9.86
Abcg2	MmuALTA0000920-2/4	chr6:58547003-58547102	30	chr6:58546011,58547033+58547003+58546969+58546965-58547102	Alt3	64.71	VLOW,VLOW,VLOW,17=17,S@11.00,6.00	45.45	VLOW,VLOW,VLOW,22=22,S@10.00,12.00
Abcg2	MmuALTA0000920-3/4	chr6:58546969-58547102	64	chr6:58546011,58547033+58547003+58546969+58546965-58547102	Alt3	29.41	VLOW,VLOW,VLOW,17=17,S@5.00,12.00	50	VLOW,VLOW,VLOW,22=22,S@11.00,11.00
Chic1	MmuALTA0004090-2/2	chrX:100561553-100561607	41	chrX:100552228,100561594+100561553-100561607	Alt3	100	VLOW,VLOW,VLOW,24=24,S@24.00,0.00	82.14	VLOW,LOW,VLOW,24=24,S@19.71,4.29
Mlf1ip	MmuALTA0011009-2/3	chr8:47661585-47661736	98	chr8:47659264,47661683+47661585+47661580-47661736	Alt3	69	LOW,SOK,N,33=10,C3@22.77,10.23	25.92	OK,SOK,OK,58=41,C2@15.03,42.97
Mlf1ip	MmuALTA0011009-3/3	chr8:47661580-47661736	103	chr8:47659264,47661683+47661585+47661580-47661736	Alt3	30.51	LOW,SOK,N,33=10,C3@10.07,22.93	74.08	OK,SOK,OK,58=41,C2@42.97,15.03
4933436C20Rik	MmuALTA0000571-3/3	chr8:94870683-94871003	192	chr8:94874590,94870683-94871003+94870817+94870811	Alt3	85.71	LOW,LOW,LOW,28=26,C1@24.00,4.00	59.26	LOW,LOW,LOW,27=25,C1@16.00,11.00
Cox4nb	MmuALTA0004535-2/2	chr8:123183859-123184087	170	chr8:123184684,123183859-123184087+123183917	Alt3	85	VLOW,VLOW,N,20=10,C2@17.00,3.00	63.16	VLOW,VLOW,N,19=9,C3@12.00,7.00
Dnaja4	MmuALTA0005614-3/3	chr9:54558309-54558539	113	chr9:54557167,54558422+54558412+54558309-54558539	Alt3	73.33	VLOW,VLOW,VLOW,15=15,S@11.00,4.00	90.91	LOW,LOW,LOW,33=33,S@30.00,3.00
Slc25a38	MmuALTA0016584-2/2	chr9:120028983-120029073	18	chr9:120026655,120029001+120028983-120029073	Alt3	10.53	VLOW,VLOW,VLOW,19=19,S@2.00,17.00	29.03	LOW,LOW,LOW,31=31,S@9.00,22.00
Hsf4	MmuALTA0008805-2/2	chr8:107795274-107795349	4	chr8:107795012,107795278+107795274-107795349	Alt3	89.47	LOW,LOW,LOW,38=36,C1@34.00,4.00	73.33	VLOW,VLOW,N,15=14,C1@11.00,4.00
Szt2	MmuALTA0017723-2/2	chr4:118061149-118061319	70	chr4:118061528,118061149-118061319+118061249	Alt3	96	LOW,LOW,LOW,25=25,S@24.00,1.00	75.86	LOW,LOW,LOW,29=29,S@22.00,7.00
Tnxb	MmuALTA0018611-2/2	chr17:34829219-34829533	15	chr17:34827377,34829234+34829219-34829533	Alt3	57.97	LOW,LOW,LOW,28=27,S@16.23,11.77	40.63	VLOW,VLOW,N,15=13,C1@6.09,8.91
Golgb1	MmuALTA0008014-2/4	chr16:36893420-36893524	36	chr16:36891578,36893456+36893420+36893417+36893402-36893524	Alt3	4.76	VLOW,VLOW,VLOW,21=21,S@1.00,20.00	26.92	LOW,LOW,LOW,26=26,S@7.00,19.00
Golgb1	MmuALTA0008014-4/4	chr16:36893402-36893524	54	chr16:36891578,36893456+36893420+36893417+36893402-36893524	Alt3	85.71	VLOW,VLOW,VLOW,21=21,S@18.00,3.00	69.23	LOW,LOW,LOW,26=26,S@18.00,8.00
Synrg	MmuALTA0017700-2/2	chr11:83792422-83792552	4	chr11:83790703,83792426+83792422-83792552	Alt3	83.25	OK,OK,OK,59=58,C1@49.12,9.88	100	OK,OK,OK,67=67,S@67.00,0.00
3110056O03Rik	MmuALTA0000444-2/2	chr10:80325922-80326064	3	chr10:80325839,80325925+80325922-80326064	Alt3	47.26	SOK,SOK,SOK,146=146,S@69.00,77.00	29.57	SOK,SOK,SOK,115=115,S@34.01,80.99
Hyal3	MmuALTA0008922-4/4	chr9:107485148-107487996	152	chr9:107483667,107485300+107485296+107485175+107485148-107487996	Alt3	21.47	VLOW,VLOW,N,15=4,C3@3.22,11.78	37.07	VLOW,VLOW,N,20=7,C3@7.41,12.59
Mgat5	MmuALTA0010915-2/2	chr1:129203211-129203593	3	chr1:129146416,129203214+129203211-129203593	Alt3	91.67	OK,OK,OK,72=49,C2@66.00,6.00	73.04	SOK,SOK,OK,115=70,C2@84.00,31.00
Gmip	MmuALTA0007923-3/3	chr8:72340636-72340824	149	chr8:72340262,72340785+72340741+72340636-72340824	Alt3	87.92	VLOW,VLOW,VLOW,17=17,S@14.95,2.05	68.83	LOW,LOW,LOW,26=26,S@17.90,8.10
Snapc4	MmuALTA0016989-2/2	chr2:26232120-26232245	4	chr2:26232389,26232120-26232245+26232241	Alt3	100	OK,OK,OK,59=59,S@59.00,0.00	66.99	OK,SOK,OK,96=96,S@64.31,31.69
BC053749	MmuALTA0002585-2/2	chr7:31331144-31331247	3	chr7:31331322,31331144-31331247+31331244	Alt3	5.12	VLOW,VLOW,VLOW,19=19,S@0.97,18.03	31.96	OK,OK,OK,46=46,S@14.70,31.30
Phkb	MmuALTA0013177-2/2	chr8:88366903-88367011	17	chr8:88365002,88366920+88366903-88367011	Alt3	56.25	VLOW,VLOW,VLOW,16=15,C1@9.00,7.00	40.91	VLOW,VLOW,VLOW,22=21,S@9.00,13.00
4932438A13Rik	MmuALTA0000545-2/2	chr3:36835911-36836090	3	chr3:36830057,36835914+36835911-36836090	Alt3	72.8	VLOW,VLOW,VLOW,18=18,S@13.10,4.90	50.72	VLOW,VLOW,VLOW,24=24,S@12.17,11.83
Srrt	MmuALTA0017317-2/4	chr5:137742546-137742875	6	chr5:137743354,137742546-137743162+137743079+137742875+137742869	Alt3	73.66	OK,OK,OK,40=40,S@29.46,10.54	57.69	VLOW,VLOW,VLOW,16=16,S@9.23,6.77
Srrt	MmuALTA0017317-4/4	chr5:137742546-137743162	293	chr5:137743354,137742546-137743162+137743079+137742875+137742869	Alt3	19.16	OK,OK,OK,40=40,S@7.66,32.34	36.26	VLOW,VLOW,VLOW,16=16,S@5.80,10.20
Phc3	MmuALTA0013132-2/2	chr3:30813017-30813248	25	chr3:30813340,30813017-30813248+30813223	Alt3	52.38	OK,OK,OK,63=62,S@33.00,30.00	67.44	OK,OK,OK,86=84,S@58.00,28.00
Cdkn1c	MmuALTA0003790-2/4	chr7:150645700-150646583	3	chr7:150646758,150645700-150646693+150646621+150646583+150646580	Alt3	51.97	VLOW,VLOW,VLOW,19=19,S@9.87,9.13	77.52	VLOW,VLOW,VLOW,18=18,S@13.95,4.05
Cdkn1c	MmuALTA0003790-3/4	chr7:150645700-150646621	41	chr7:150646758,150645700-150646693+150646621+150646583+150646580	Alt3	22.05	VLOW,VLOW,VLOW,19=19,S@4.19,14.81	5.87	VLOW,VLOW,VLOW,18=18,S@1.06,16.94
Actr5	MmuALTA0001104-2/2	chr2:158461744-158461883	19	chr2:158461162,158461763+158461744-158461883	Alt3	75.29	OK,OK,OK,85=85,S@64.00,21.00	93.75	OK,OK,OK,80=80,S@75.00,5.00
Jmjd1c	MmuALTA0009468-2/2	chr10:66680786-66680929	79	chr10:66679855,66680865+66680786-66680929	Alt3	39.4	LOW,LOW,VLOW,31=19,C2@12.21,18.79	74.47	OK,OK,LOW,46=26,C2@34.26,11.74
Parp11	MmuALTA0012764-2/2	chr6:127420720-127420848	3	chr6:127418170,127420723+127420720-127420848	Alt3	87.1	LOW,LOW,LOW,31=31,S@27.00,4.00	68	LOW,LOW,VLOW,25=23,C1@17.00,8.00
Mll3	MmuALTA0011037-2/3	chr5:24800375-24800536	68	chr5:24801216,24800375-24800539+24800536+24800468	Alt3	32.04	LOW,LOW,LOW,35=35,S@11.21,23.79	10.54	LOW,LOW,LOW,33=33,S@3.48,29.52
Mll3	MmuALTA0011037-3/3	chr5:24800375-24800539	71	chr5:24801216,24800375-24800539+24800536+24800468	Alt3	59.81	LOW,LOW,LOW,35=35,S@20.93,14.07	80.51	LOW,LOW,LOW,33=33,S@26.57,6.43
Hspb2	MmuALTA0008847-2/2	chr9:-50559838	282	chr9:50560282,-50559838+50559556	Alt3	29.03	LOW,LOW,LOW,31=31,S@9.00,22.00	61.36	OK,OK,OK,44=44,S@27.00,17.00
Snrk	MmuALTA0017003-2/2	chr9:122043079-122043194	26	chr9:122041868,122043105+122043079-122043194	Alt3	83.51	SOK,SOK,SOK,127=123,S@106.06,20.94	68.05	OK,OK,OK,50=46,C1@34.02,15.97
Poli	MmuALTA0013731-2/3	chr18:70688356-70688481	3	chr18:70689405,70688356-70688665+70688481+70688478	Alt3	41.67	VLOW,VLOW,N,24=4,C3@10.00,14.00	71.43	OK,OK,VLOW,49=17,C3@35.00,14.00
Fchsd1	MmuALTA0007153-2/2	chr18:38127500-38127555	6	chr18:38127868,38127500-38127555+38127549	Alt3	0	VLOW,VLOW,VLOW,15=15,S@0.00,15.00	15.79	VLOW,VLOW,VLOW,19=19,S@3.00,16.00
Tctn1	MmuALTA0018010-2/2	chr5:122696494-122696643	9	chr5:122697541,122696494-122696643+122696634	Alt3	28.59	LOW,LOW,VLOW,25=18,C2@7.15,17.85	10.62	LOW,LOW,LOW,29=26,C1@3.08,25.92
Phrf1	MmuALTA0013191-2/2	chr7:148440763-148440890	4	chr7:148434408,148440767+148440763-148440890	Alt3	46	SOK,SOK,SOK,230=228,S@105.80,124.20	69.78	SOK,SOK,SOK,297=294,S@207.25,89.75
Zfp653	MmuALTA0020706-2/4	chr9:21861984-21862122	5	chr9:21862248,21861984-21862160+21862146+21862122+21862117	Alt3	50	OK,OK,OK,78=78,S@39.00,39.00	34.64	OK,OK,OK,75=74,S@25.98,49.02
Zfp653	MmuALTA0020706-3/4	chr9:21861984-21862146	29	chr9:21862248,21861984-21862160+21862146+21862122+21862117	Alt3	42.31	OK,OK,OK,78=78,S@33.00,45.00	61.36	OK,OK,OK,75=74,S@46.02,28.98
Srrm2	MmuALTA0017308-2/3	chr17:23960015-23960172	128	chr17:23959667,23960143+23960015+23959970-23960172	Alt3	10.1	OK,OK,OK,99=99,S@10.00,89.00	26.83	OK,OK,OK,41=41,S@11.00,30.00
Srrm2	MmuALTA0017308-3/3	chr17:23959970-23960172	173	chr17:23959667,23960143+23960015+23959970-23960172	Alt3	84.85	OK,OK,OK,99=99,S@84.00,15.00	65.85	OK,OK,OK,41=41,S@27.00,14.00
Nt5dc1	MmuALTA0012297-2/2	chr10:34117920-34118004	3	chr10:34119544,34117920-34118004+34118001	Alt3	87.88	LOW,LOW,LOW,33=33,S@29.00,4.00	71.11	OK,OK,OK,45=45,S@32.00,13.00
Bahcc1	MmuALTA0002618-2/3	chr11:120140366-120140568	3	chr11:120138187,120140369+120140366+120140307-120140568	Alt3	43.87	OK,OK,OK,66=65,S@28.95,37.05	27.47	LOW,LOW,LOW,38=37,S@10.44,27.56
2700050L05Rik	MmuALTA0000399-3/3	chr7:140851754-140851977	65	chr7:140850327,140851819+140851800+140851754-140851977	Alt3	69.23	OK,OK,OK,65=60,C1@45.00,20.00	86.67	OK,OK,OK,75=74,S@65.00,10.00
Chchd7	MmuALTA0004009-2/2	chr4:3866526-3866673	45	chr4:3866278,3866571+3866526-3866673	Alt3	61.17	SOK,SOK,SOK,210=182,C1@128.46,81.54	77.23	SOK,SOK,SOK,219=189,C1@169.13,49.87
Gm15800	MmuALTA0007867-2/2	chr5:121805572-121805678	3	chr5:121803974,121805575+121805572-121805678	Alt3	69.85	OK,OK,OK,53=52,S@37.02,15.98	46.81	OK,OK,OK,47=47,S@22.00,25.00
Fam129c	MmuALTA0006787-3/4	chr8:74131408-	32	chr8:74130643,74131440+74131426+74131408+74131404-	Alt3	0	LOW,LOW,LOW,36=36,S@0.00,36.00	35.66	OK,OK,OK,42=41,C1@14.98,27.02
Fam129c	MmuALTA0006787-4/4	chr8:74131404-	36	chr8:74130643,74131440+74131426+74131408+74131404-	Alt3	63.22	LOW,LOW,LOW,36=36,S@22.76,13.24	34.98	OK,OK,OK,42=41,C1@14.69,27.31
0610009L18Rik	MmuALTA0000012-2/2	chr11:120212071-	3	chr11:120210176,120212074+120212071-	Alt3	79.59	OK,OK,OK,49=49,S@39.00,10.00	100	LOW,LOW,LOW,30=30,S@30.00,0.00
Thrap3	MmuALTA0018171-2/2	chr4:125862175-125862428	42	chr4:125863679,125862175-125862428+125862386	Alt3	64.71	VLOW,VLOW,VLOW,17=17,S@11.00,6.00	31.58	VLOW,VLOW,VLOW,19=19,S@6.00,13.00
Ubr3	MmuALTA0019358-2/2	chr2:69794022-69794163	2	chr2:69792418,69794024+69794022-69794163	Alt3	40	LOW,SOK,N,25=10,C3@10.00,15.00	23.08	LOW,SOK,N,26=6,C3@6.00,20.00
2410002F23Rik	MmuALTA0000310-2/2	chr7:51502608-51502786	13	chr7:51502193,51502621+51502608-51502786	Alt3	46.15	SOK,SOK,OK,125=93,C2@57.69,67.31	68.06	SOK,SOK,SOK,224=163,C2@152.45,71.55
Trrap	MmuALTA0018970-2/2	chr5:145552140-145552237	3	chr5:145552056,145552143+145552140-145552237	Alt3	52.29	OK,OK,OK,64=64,S@33.47,30.53	78.54	OK,OK,OK,82=82,S@64.40,17.60
Trrap	MmuALTA0018978-2/2	chr5:145605065-145605158	3	chr5:145604237,145605068+145605065-145605158	Alt3	33.58	SOK,SOK,SOK,137=137,S@46.00,91.00	15.54	SOK,SOK,SOK,193=193,S@29.99,163.01
BC030336	MmuALTA0002562-2/2	chr7:127875879-	138	chr7:127869846,127876017+127875879-	Alt3	61.9	VLOW,VLOW,VLOW,21=21,S@13.00,8.00	85	VLOW,VLOW,VLOW,20=20,S@17.00,3.00
Rpl27a	MmuALTA0015514-2/4	chr7:116663982-116664081	8	chr7:116663162,116663990+116663982+116663919+116663746-116664081	Alt3	81.25	OK,SOK,OK,99=90,C1@80.44,18.56	56.53	SOK,SOK,SOK,163=143,C1@92.14,70.86
Hnrnpa1	MmuALTA0008681-2/4	chr15:103074060-103074211	21	chr15:103073511,103074081+103074060+103074056+103074038-103074211	Alt3	23.94	OK,SOK,OK,62=46,C2@14.84,47.16	8.19	SOK,SOK,SOK,129=106,C1@10.57,118.43
Hnrnpa1	MmuALTA0008681-3/4	chr15:103074056-103074211	25	chr15:103073511,103074081+103074060+103074056+103074038-103074211	Alt3	75.27	OK,SOK,OK,62=46,C2@46.67,15.33	90.91	SOK,SOK,SOK,129=106,C1@117.27,11.73
Rbm12b	MmuALTA0014945-2/2	chr4:12071715-	84	chr4:12070606,12071799+12071715-	Alt3	80	VLOW,VLOW,N,15=14,C1@12.00,3.00	33.33	VLOW,VLOW,N,15=14,C1@5.00,10.00
Mll2	MmuALTA0011028-2/2	chr15:98684614-98684855	21	chr15:98684962,98684614-98684855+98684834	Alt3	67.74	LOW,LOW,LOW,31=31,S@21.00,10.00	89.66	LOW,LOW,LOW,29=29,S@26.00,3.00
Cyp4f16	MmuALTA0004959-2/2	chr17:32673940-32674141	3	chr17:32673600,32673943+32673940-32674141	Alt3	32.41	OK,SOK,OK,74=74,S@23.98,50.02	80.28	OK,SOK,OK,96=96,S@77.07,18.93
Zfp697	MmuALTA0020726-2/2	chr3:98229146-98229423	46	chr3:98186501,98229192+98229146-98229423	Alt3	62.5	OK,OK,OK,40=40,S@25.00,15.00	78.38	LOW,LOW,LOW,37=37,S@29.00,8.00
Kif7	MmuALTA0009703-2/2	chr7:86852406-86852563	3	chr7:86853308,86852406-86852563+86852560	Alt3	85.71	LOW,OK,LOW,39=39,S@33.43,5.57	68.55	OK,OK,OK,59=59,S@40.44,18.56
Gimap9	MmuALTA0007736-2/2	chr6:48628856-	3	chr6:48627914,48628859+48628856-	Alt3	59.46	LOW,LOW,LOW,37=36,S@22.00,15.00	80	VLOW,VLOW,VLOW,15=15,S@12.00,3.00
Nav2	MmuALTA0011714-2/2	chr7:56717279-56717387	3	chr7:56713578,56717282+56717279-56717387	Alt3	91.67	VLOW,VLOW,VLOW,24=24,S@22.00,2.00	63.64	OK,OK,OK,44=41,C1@28.00,16.00
1700030K09Rik	MmuALTA0000169-2/2	chr8:74973346-74973640	3	chr8:74969369,74973349+74973346-74973640	Alt3	32.08	OK,OK,OK,53=53,S@17.00,36.00	12.94	OK,OK,OK,85=85,S@11.00,74.00
Chd8	MmuALTA0004058-2/2	chr14:52832238-52832418	24	chr14:52832499,52832238-52832418+52832394	Alt3	44.44	SOK,SOK,SOK,108=108,S@48.00,60.00	25	SOK,SOK,SOK,128=128,S@32.00,96.00
Jmjd6	MmuALTA0009470-2/2	chr11:116701152-116701245	5	chr11:116701762,116701152-116701245+116701240	Alt3	67.82	OK,OK,LOW,87=38,C3@59.00,28.00	48.54	SOK,SOK,OK,103=58,C2@50.00,53.00
Pus7	MmuALTA0014591-2/2	chr5:23256349-23257217	190	chr5:23258080,23256349-23257217+23257027	Alt3	100	VLOW,VLOW,VLOW,21=21,S@21.00,0.00	84.49	LOW,LOW,LOW,34=33,S@28.73,5.27
Psma3	MmuALTA0014346-2/2	chr12:72087850-72087922	21	chr12:72085581,72087871+72087850-72087922	Alt3	79.43	VLOW,VLOW,VLOW,19=15,C2@15.09,3.91	55.72	VLOW,VLOW,N,20=10,C2@11.14,8.86
Rbak	MmuALTA0014915-2/3	chr5:143941165-143941224	3	chr5:143942228,143941165-143941321+143941224+143941221	Alt3	19.97	OK,OK,OK,41=41,S@8.19,32.81	4.11	LOW,LOW,LOW,25=25,S@1.03,23.97
4833420G17Rik	MmuALTA0000468-2/2	chr13:120260946-120261047	28	chr13:120258968,120260974+120260946-120261047	Alt3	29.77	OK,OK,OK,48=48,S@14.29,33.71	55.58	OK,OK,OK,82=81,S@45.58,36.42
Zfp69	MmuALTA0020718-2/2	chr4:120606938-120607036	3	chr4:120607672,120606938-120607036+120607033	Alt3	68.75	VLOW,VLOW,VLOW,16=16,S@11.00,5.00	43.75	VLOW,VLOW,VLOW,16=16,S@7.00,9.00
Zfp810	MmuALTA0020760-2/2	chr9:-22083724	4	chr9:22084897,-22083724+22083720	Alt3	79.38	LOW,SOK,VLOW,39=18,C2@30.96,8.04	49.7	LOW,SOK,N,25=8,C3@12.43,12.57
Cep152	MmuALTA0003906-3/3	chr2:125440024-125440167	38	chr2:125444109,125440024-125440167+125440164+125440129	Alt3	19.05	VLOW,VLOW,VLOW,21=21,S@4.00,17.00	3.45	LOW,LOW,LOW,29=29,S@1.00,28.00
Urm1	MmuALTA0019544-2/3	chr2:29697985-29698062	31	chr2:29697003,29698016+29697985+29697982-29698062	Alt3	52.94	VLOW,VLOW,VLOW,17=17,S@9.00,8.00	21.05	VLOW,VLOW,VLOW,19=19,S@4.00,15.00
Urm1	MmuALTA0019544-3/3	chr2:29697982-29698062	34	chr2:29697003,29698016+29697985+29697982-29698062	Alt3	41.18	VLOW,VLOW,VLOW,17=17,S@7.00,10.00	68.42	VLOW,VLOW,VLOW,19=19,S@13.00,6.00
Rasal2	MmuALTA0014890-2/2	chr1:159088790-159088989	21	chr1:159091256,159088790-159088989+159088968	Alt3	4.92	OK,OK,OK,61=61,S@3.00,58.00	22.29	SOK,SOK,SOK,166=160,S@37.00,129.00
Efcab7	MmuALTA0006122-2/2	chr4:99498081-99498271	3	chr4:99496245,99498084+99498081-99498271	Alt3	45.9	OK,OK,OK,48=44,C1@22.03,25.97	63.43	OK,OK,OK,90=76,C1@57.09,32.91
Gpx4	MmuALTA0008133-2/4	chr10:79517716-79517790	4	chr10:79517353,79517720+79517716+79517713+79517694-79517790	Alt3	29.87	SOK,SOK,OK,113=74,C3@33.75,79.25	6.38	SOK,SOK,OK,112=82,C2@7.15,104.85
Gpx4	MmuALTA0008133-3/4	chr10:79517713-79517790	7	chr10:79517353,79517720+79517716+79517713+79517694-79517790	Alt3	51.43	SOK,SOK,OK,113=74,C3@58.12,54.88	68.74	SOK,SOK,OK,112=82,C2@76.99,35.01
Gm13157	MmuALTA0007845-2/2	chr4:147135330-147135434	47	chr4:147181199,147135330-147135434+147135387	Alt3	21.43	VLOW,OK,N,22=12,C1@4.71,17.29	50.93	LOW,SOK,VLOW,32=19,C1@16.30,15.70
Shprh	MmuALTA0016371-2/3	chr10:10884143-10884793	4	chr10:10882860,10884147+10884143+10884129-10884793	Alt3	66.35	OK,OK,OK,48=48,S@31.85,16.15	100	OK,OK,OK,40=40,S@40.00,0.00
AC170752.1	MmuALTA0000753-2/2	chr10:127930595-127930625	3	chr10:127931056,127930595-127930625+127930622	Alt3	10.37	OK,SOK,OK,62=54,C1@6.43,55.57	25.91	LOW,OK,LOW,36=25,C2@9.33,26.67
AC170752.1	MmuALTA0000754-3/4	chr10:127929285-127929558	150	chr10:127929658,127929285-127929591+127929558+127929456+127929408	Alt3	44.55	SOK,SOK,OK,110=53,C3@49.00,60.99	21.2	SOK,SOK,OK,231=52,C3@48.97,182.03
AC170752.1	MmuALTA0000756-2/3	chr10:127929285-127929458	50	chr10:127930595,127929285-127929591+127929458+127929408	Alt3	67.38	SOK,SOK,SOK,184=144,C2@123.98,60.02	50.75	SOK,SOK,SOK,353=223,C2@179.15,173.85
Tcfe3	MmuALTD0014113-2/2	chrX:7341085-7341154	30	chrX:7341085-7341124+7341154,7342633	Alt5	15.87	VLOW,LOW,VLOW,24=24,S@3.81,20.19	37.89	LOW,LOW,LOW,28=28,S@10.61,17.39
Pparg	MmuALTD0010774-2/2	chr6:-115311388	137	chr6:-115311251+115311388,115333697	Alt5	45.64	VLOW,VLOW,VLOW,15=15,S@6.85,8.15	74.61	VLOW,VLOW,VLOW,20=18,C1@14.92,5.08
Ergic1	MmuALTD0005004-2/2	chr17:26791772-26791898	93	chr17:26791772-26791805+26791898,26792012	Alt5	50	LOW,LOW,LOW,38=38,S@19.00,19.00	72.06	SOK,SOK,SOK,136=136,S@98.00,38.00
Nacc1	MmuALTD0009078-4/4	chr8:87210947-	342	chr8:87211289+87211268+87211155+87210947-,87201151	Alt5	36.11	VLOW,VLOW,VLOW,19=19,S@6.86,12.14	62.9	VLOW,VLOW,VLOW,22=22,S@13.84,8.16
Kdelr1	MmuALTD0007363-4/4	chr7:53128497-53128803	259	chr7:53128497-53128544+53128605+53128631+53128803,53129129	Alt5	25.52	LOW,LOW,LOW,35=35,S@8.93,26.07	9.47	OK,OK,OK,42=42,S@3.98,38.02
Ikbkg	MmuALTD0006968-2/2	chrX:71669977-71670054	5	chrX:71669977-71670049+71670054,71673101	Alt5	44	LOW,LOW,LOW,25=25,S@11.00,14.00	60.41	SOK,SOK,SOK,187=185,S@112.97,74.03
Tbccd1	MmuALTD0014045-2/2	chr16:22857418-	150	chr16:22857568+22857418-,22842180	Alt5	58.97	LOW,LOW,LOW,39=39,S@23.00,16.00	74.67	OK,OK,OK,75=75,S@56.00,19.00
Pknox1	MmuALTD0010432-3/3	chr17:31718861-31718995	124	chr17:31718861-31718871+31718987+31718995,31720641	Alt5	92.86	LOW,LOW,LOW,28=28,S@26.00,2.00	60.5	VLOW,LOW,VLOW,22=22,S@13.31,8.69
Cbx5	MmuALTD0002599-2/2	chr15:103045695-103045736	4	chr15:103045699+103045695-103045736,103043685	Alt5	34.6	OK,OK,LOW,42=35,C2@14.53,27.47	16.67	SOK,SOK,OK,114=96,C1@19.00,95.00
Camta1	MmuALTD0002495-2/2	chr4:151164394-151164662	123	chr4:151164517+151164394-151164662,151156240	Alt5	54.91	OK,OK,OK,55=49,C1@30.20,24.80	74.41	OK,OK,OK,49=43,C1@36.46,12.54
Ccdc45	MmuALTD0002683-2/2	chr11:106675075-106675180	4	chr11:106675075-106675176+106675180,106675918	Alt5	36.53	OK,OK,LOW,43=33,C2@15.71,27.29	21.38	LOW,LOW,LOW,32=27,C1@6.84,25.16
P4ha2	MmuALTD0009853-2/2	chr11:53926705-53926831	113	chr11:53926705-53926718+53926831,53927639	Alt5	76.6	VLOW,VLOW,VLOW,19=19,S@14.55,4.45	100	VLOW,VLOW,VLOW,19=19,S@19.00,0.00
Cdkl3	MmuALTD0002934-3/3	chr11:51817851-51818012	93	chr11:51817851-51817919+51817949+51818012,51818415	Alt5	44.19	OK,OK,LOW,43=35,C1@19.00,24.00	25.58	OK,OK,LOW,43=33,C2@11.00,32.00
Eif4enif1	MmuALTD0004786-4/5	chr11:3103024-3103339	292	chr11:3103024-3103047+3103197+3103329+3103339+3103390,3103633	Alt5	45.65	VLOW,VLOW,VLOW,15=15,S@6.85,8.15	25.42	VLOW,VLOW,VLOW,19=19,S@4.83,14.17
Supt4h1	MmuALTD0013846-2/4	chr11:-87551116	21	chr11:-87551095+87551116+87551160+87551172,87551669	Alt5	5.56	VLOW,VLOW,VLOW,18=18,S@1.00,17.00	25	LOW,LOW,LOW,28=28,S@7.00,21.00
Supt4h1	MmuALTD0013846-4/4	chr11:-87551172	77	chr11:-87551095+87551116+87551160+87551172,87551669	Alt5	38.89	VLOW,VLOW,VLOW,18=18,S@7.00,11.00	21.43	LOW,LOW,LOW,28=28,S@6.00,22.00
Pum2	MmuALTD0011324-2/3	chr12:8681571-8681639	7	chr12:8681571-8681632+8681639+8681645,8704897	Alt5	53.03	VLOW,VLOW,VLOW,17=16,C1@9.02,7.98	9.09	VLOW,VLOW,VLOW,22=22,S@2.00,20.00
Pum2	MmuALTD0011324-3/3	chr12:8681571-8681645	13	chr12:8681571-8681632+8681639+8681645,8704897	Alt5	41.08	VLOW,VLOW,VLOW,17=16,C1@6.98,10.02	90.91	VLOW,VLOW,VLOW,22=22,S@20.00,2.00
Nin	MmuALTD0009376-2/2	chr12:71212059-71212469	364	chr12:71212423+71212059-71212469,71211419	Alt5	24	LOW,LOW,N,25=0,C3@6.00,19.00	42.86	VLOW,VLOW,N,21=0,C3@9.00,12.00
Fastkd3	MmuALTD0005389-2/3	chr13:-68721475	248	chr13:-68721227+68721475+68721495,68722416	Alt5	32.26	LOW,LOW,VLOW,31=21,C2@10.00,21.00	49.23	OK,OK,OK,65=57,C1@32.00,33.00
Nudt13	MmuALTD0009640-4/4	chr14:21126455-21126614	66	chr14:21126455-21126548+21126586+21126588+21126614,21126915	Alt5	0	VLOW,VLOW,VLOW,16=16,S@0.00,16.00	15.79	VLOW,VLOW,VLOW,19=19,S@3.00,16.00
Nipbl	MmuALTD0009385-2/2	chr15:8319461-8319588	3	chr15:8319464+8319461-8319588,8316729	Alt5	86.67	VLOW,SOK,N,15=13,C1@13.00,2.00	69.66	LOW,SOK,VLOW,36=23,C2@25.08,10.92
Tnk2	MmuALTD0014614-2/3	chr16:32673285-32673366	45	chr16:32673285-32673321+32673366+32673496,32675608	Alt5	80.56	VLOW,VLOW,VLOW,15=15,S@12.08,2.92	61.36	VLOW,LOW,VLOW,24=24,S@14.73,9.27
Gcfc1	MmuALTD0005838-2/2	chr16:91030661-91030759	17	chr16:91030678+91030661-91030759,91027574	Alt5	80	SOK,SOK,SOK,175=170,S@140.00,35.00	64.97	SOK,SOK,SOK,197=189,S@127.99,69.01
Prpf40b	MmuALTD0011079-2/2	chr15:-99125859	155	chr15:-99125704+99125859,99133714	Alt5	26.6	VLOW,VLOW,N,19=12,C2@5.05,13.95	10.3	LOW,LOW,VLOW,39=24,C2@4.02,34.98
Wiz	MmuALTD0015748-2/2	chr17:32518001-32518101	28	chr17:32518029+32518001-32518101,32505092	Alt5	0	VLOW,VLOW,N,19=4,C3@0.00,19.00	20.08	VLOW,VLOW,N,15=2,C3@3.01,11.99
ORF19	MmuALTD0009734-2/4	chr17:-66461071	82	chr17:-66460989+66461071+66461235+66461241,66463203	Alt5	42.41	SOK,SOK,SOK,290=290,S@122.99,167.01	24.4	SOK,SOK,SOK,209=209,S@51.00,158.00
Spsb3	MmuALTD0013552-2/4	chr17:25024110-25024201	11	chr17:25024110-25024190+25024201+25024390+25024533,25024725	Alt5	15.37	VLOW,VLOW,VLOW,20=20,S@3.07,16.93	41.61	VLOW,VLOW,VLOW,22=22,S@9.15,12.85
Epc1	MmuALTD0004926-2/2	chr18:6455187-6455332	4	chr18:6455191+6455187-6455332,6454391	Alt5	69.64	SOK,SOK,SOK,108=107,S@75.21,32.79	45.86	SOK,SOK,SOK,106=106,S@48.61,57.39
Cox7a2l	MmuALTD0003527-2/3	chr17:83913544-	4	chr17:83913548+83913544+83913336-,83902077	Alt5	77.78	VLOW,VLOW,N,18=13,C2@14.00,4.00	62.5	VLOW,VLOW,N,16=9,C2@10.00,6.00
Aip	MmuALTD0001148-2/2	chr19:4125730-	48	chr19:4125778+4125730-,4121545	Alt5	56.76	LOW,LOW,LOW,37=37,S@21.00,16.00	75.47	OK,OK,OK,53=53,S@40.00,13.00
Men1	MmuALTD0008421-2/2	chr19:-6335082	12	chr19:-6335070+6335082,6335445	Alt5	68.08	OK,OK,OK,43=43,S@29.27,13.73	49.82	OK,OK,OK,55=55,S@27.40,27.60
Pdcd11	MmuALTD0010066-2/3	chr19:47181501-47181637	11	chr19:47181501-47181626+47181637+47181641,47182044	Alt5	43.05	SOK,SOK,SOK,164=151,C2@70.60,93.40	20.38	SOK,SOK,SOK,247=240,C1@50.34,196.66
Pdcd11	MmuALTD0010066-3/3	chr19:47181501-47181641	15	chr19:47181501-47181626+47181637+47181641,47182044	Alt5	56.95	SOK,SOK,SOK,164=151,C2@93.40,70.60	79.29	SOK,SOK,SOK,247=240,C1@195.85,51.15
Pfkfb1	MmuALTD0010204-2/3	chrX:-147022885	71	chrX:-147022814+147022885+147022956,147023488	Alt5	94.44	VLOW,VLOW,VLOW,18=18,S@17.00,1.00	61.11	LOW,LOW,LOW,36=36,S@22.00,14.00
Pfkfb1	MmuALTD0010204-3/3	chrX:-147022956	142	chrX:-147022814+147022885+147022956,147023488	Alt5	5.56	VLOW,VLOW,VLOW,18=18,S@1.00,17.00	36.11	LOW,LOW,LOW,36=36,S@13.00,23.00
Dctn2	MmuALTD0004025-2/2	chr10:126704475-126704538	3	chr10:126704475-126704535+126704538,126711770	Alt5	66.27	SOK,SOK,SOK,1175=1163,S@778.67,396.33	82.89	SOK,SOK,SOK,1323=1319,S@1096.63,226.37
Zfp202	MmuALTD0016053-2/2	chr9:40014784-40015279	4	chr9:40014784-40015275+40015279,40015890	Alt5	47.83	VLOW,VLOW,VLOW,23=23,S@11.00,12.00	63.89	LOW,LOW,LOW,36=36,S@23.00,13.00
Arhgef9	MmuALTD0001594-3/3	chrX:92360928-92361309	11	chrX:92360939+92360932+92360928-92361309,92326354	Alt5	20	LOW,LOW,LOW,25=25,S@5.00,20.00	40	VLOW,VLOW,VLOW,15=15,S@6.00,9.00
Rpe	MmuALTD0012057-2/3	chr1:66748191-66748222	12	chr1:66748191-66748210+66748222+66748578,66753020	Alt5	50	VLOW,VLOW,VLOW,16=16,S@8.00,8.00	80	LOW,LOW,LOW,25=25,S@20.00,5.00
Ercc5	MmuALTD0004992-2/4	chr1:-44204982	172	chr1:-44204810+44204982+44204991+44204995,44213782	Alt5	17.33	LOW,LOW,LOW,29=25,C1@5.03,23.97	0	LOW,LOW,LOW,36=34,C1@0.00,36.00
Ercc5	MmuALTD0004992-4/4	chr1:-44204995	185	chr1:-44204810+44204982+44204991+44204995,44213782	Alt5	62.01	LOW,LOW,LOW,29=25,C1@17.98,11.02	83.33	LOW,LOW,LOW,36=34,C1@30.00,6.00
Inpp4a	MmuALTD0007037-2/2	chr1:37436767-37437022	117	chr1:37436767-37436905+37437022,37440184	Alt5	28.09	OK,OK,LOW,42=27,C2@11.80,30.20	49.64	LOW,OK,VLOW,37=18,C2@18.37,18.63
Ptma	MmuALTD0011259-3/3	chr1:88426031-88426127	36	chr1:88426031-88426091+88426121+88426127,88426540	Alt5	41.12	VLOW,LOW,N,23=12,C3@9.46,13.54	62.19	OK,SOK,OK,99=74,C2@61.57,37.43
Ccnt2	MmuALTD0002777-2/2	chr1:129694418-129694773	310	chr1:129694418-129694463+129694773,129695967	Alt5	65.93	SOK,SOK,SOK,135=135,S@89.01,45.99	47.13	SOK,SOK,SOK,157=157,S@73.99,83.01
Blzf1	MmuALTD0002234-2/2	chr1:166233979-166234055	56	chr1:166234035+166233979-166234055,166232851	Alt5	75	VLOW,VLOW,VLOW,17=17,S@12.75,4.25	53.49	LOW,OK,LOW,31=31,S@16.58,14.42
Baz2b	MmuALTD0002135-2/2	chr2:59745496-59745806	105	chr2:59745601+59745496-59745806,59745108	Alt5	84.67	SOK,SOK,SOK,127=127,S@107.53,19.47	67.18	OK,OK,OK,87=87,S@58.45,28.55
5730494N06Rik	MmuALTD0000564-2/2	chr2:132073309-	23	chr2:132073332+132073309-,132066362	Alt5	23.53	LOW,LOW,N,34=8,C3@8.00,26.00	5.26	LOW,LOW,N,38=2,C3@2.00,36.00
Casp8ap2	MmuALTD0002565-2/2	chr4:-32702714	247	chr4:-32702467+32702714,32711059	Alt5	71.43	VLOW,VLOW,VLOW,21=18,C1@15.00,6.00	45.45	VLOW,VLOW,VLOW,22=22,S@10.00,12.00
Dnaja1	MmuALTD0004324-2/3	chr4:40670150-40670286	117	chr4:40670150-40670169+40670286+40670358,40670736	Alt5	31.08	LOW,OK,LOW,31=31,S@9.63,21.37	6.91	VLOW,OK,VLOW,24=24,S@1.66,22.34
Atg4c	MmuALTD0001772-2/2	chr4:-98861143	169	chr4:-98860974+98861143,98879268	Alt5	64.86	LOW,LOW,LOW,37=37,S@24.00,13.00	37.93	OK,OK,OK,58=58,S@22.00,36.00
Abcf2	MmuALTD0000811-3/4	chr5:24082844-	321	chr5:24083165+24083078+24082844+24082689-,24082545	Alt5	30.3	SOK,SOK,SOK,668=668,S@202.40,465.60	11.89	SOK,SOK,SOK,780=779,S@92.74,687.26
Tmub1	MmuALTD0014591-2/2	chr5:23953565-	10	chr5:23953575+23953565-,23952770	Alt5	18.6	OK,OK,OK,43=43,S@8.00,35.00	2.63	LOW,LOW,LOW,38=38,S@1.00,37.00
Mib2	MmuALTD0008514-3/3	chr4:155035215-155035439	217	chr4:155035432+155035377+155035215-155035439,155035130	Alt5	73.73	SOK,SOK,SOK,107=106,S@78.89,28.11	100	SOK,SOK,SOK,118=118,S@118.00,0.00
Ccnl2	MmuALTD0002776-2/2	chr4:155192653-155192773	112	chr4:155192653-155192661+155192773,155194438	Alt5	20	LOW,OK,VLOW,27=22,C2@5.40,21.60	35.9	VLOW,LOW,N,19=11,C2@6.82,12.18
Zfp12	MmuALTD0016035-2/2	chr5:144001718-144001829	48	chr5:144001718-144001781+144001829,144001999	Alt5	67.14	VLOW,VLOW,N,19=14,C2@12.76,6.24	94.13	VLOW,VLOW,VLOW,18=16,C1@16.94,1.06
Tmem176b	MmuALTD0014474-2/2	chr6:48790699-48790987	268	chr6:48790967+48790699-48790987,48790452	Alt5	80.37	LOW,LOW,VLOW,30=16,C2@24.11,5.89	64.94	OK,OK,LOW,51=28,C2@33.12,17.88
Cbx3	MmuALTD0002597-2/2	chr6:51425230-51425372	35	chr6:51425230-51425337+51425372,51431723	Alt5	60.36	LOW,LOW,N,28=12,C3@16.90,11.10	25.66	OK,OK,N,42=8,C3@10.78,31.22
Agk	MmuALTD0001084-2/2	chr6:40318580-40318674	85	chr6:40318580-40318589+40318674,40326221	Alt5	73.49	SOK,SOK,SOK,126=126,S@92.60,33.40	100	SOK,SOK,SOK,162=161,S@162.00,0.00
Itpr1	MmuALTD0007226-2/2	chr6:108338179-108338359	27	chr6:108338179-108338332+108338359,108339361	Alt5	52.11	OK,OK,OK,71=71,S@37.00,34.00	34.72	OK,OK,OK,72=72,S@25.00,47.00
1500001M20Rik	MmuALTD0000104-2/3	chr6:114984969-114985151	13	chr6:114984982+114984969+114984511-114985151,114984268	Alt5	56.25	VLOW,VLOW,N,16=10,C2@9.00,7.00	76.47	VLOW,VLOW,N,17=12,C2@13.00,4.00
Tacc2	MmuALTD0013929-2/3	chr7:137770912-137789334	254	chr7:137770912-137789080+137789334+137789538,137806530	Alt5	47.13	OK,OK,OK,87=54,C2@41.00,46.00	17.07	OK,OK,OK,82=51,C2@14.00,68.00
Cttn	MmuALTD0003769-2/2	chr7:151635456-151635520	9	chr7:151635465+151635456-151635520,151627752	Alt5	13.54	VLOW,VLOW,N,21=9,C3@2.84,18.16	29.63	OK,OK,VLOW,42=20,C3@12.44,29.56
Elf4	MmuALTD0004819-2/2	chrX:45806725-45807346	324	chrX:45807049+45806725-45807346,45777531	Alt5	14.89	OK,OK,OK,47=40,C1@7.00,40.00	32.79	OK,OK,OK,61=51,C1@20.00,41.00
Mlf1ip	MmuALTD0008573-2/2	chr8:47659203-47659269	5	chr8:47659203-47659264+47659269,47661580	Alt5	69.61	LOW,SOK,N,34=11,C3@23.67,10.33	26.24	OK,SOK,OK,57=42,C2@14.96,42.04
Dcun1d5	MmuALTD0004036-5/5	chr9:7206073-7206334	253	chr9:7206073-7206081+7206183+7206188+7206222+7206334,7206720	Alt5	28.3	SOK,SOK,SOK,106=106,S@30.00,76.00	13.16	OK,OK,OK,76=76,S@10.00,66.00
Slc25a38	MmuALTD0012967-2/2	chr9:120029001-120029123	50	chr9:120029001-120029073+120029123,120029375	Alt5	48.15	LOW,LOW,LOW,27=27,S@13.00,14.00	29.63	LOW,LOW,LOW,27=27,S@8.00,19.00
Nt5m	MmuALTD0009609-2/2	chr11:59661606-59661986	112	chr11:59661606-59661874+59661986,59666293	Alt5	43.64	OK,OK,OK,71=70,S@30.98,40.02	22.73	OK,OK,OK,88=87,S@20.00,68.00
Lpp	MmuALTD0007863-2/2	chr16:-24393869	179	chr16:-24393690+24393869,24442867	Alt5	45.45	LOW,LOW,LOW,33=25,C2@15.00,18.00	14.71	LOW,LOW,LOW,34=34,S@5.00,29.00
Zfp7	MmuALTD0016217-2/2	chr15:-76710027	244	chr15:-76709783+76710027,76711169	Alt5	25	VLOW,VLOW,VLOW,20=18,C1@5.00,15.00	65.38	OK,OK,OK,52=52,S@34.00,18.00
Recql4	MmuALTD0011730-2/3	chr15:76540531-76540628	89	chr15:76540620+76540531+76540443-76540628,76540338	Alt5	100	VLOW,VLOW,VLOW,24=20,C1@24.00,0.00	83.13	OK,SOK,OK,85=77,C1@70.66,14.34
Atp6v1h	MmuALTD0001903-2/2	chr1:5078641-5078713	5	chr1:5078641-5078708+5078713,5079090	Alt5	64.71	VLOW,VLOW,VLOW,17=17,S@11.00,6.00	26.67	VLOW,VLOW,VLOW,15=15,S@4.00,11.00
Scaper	MmuALTD0012433-2/2	chr9:55712193-55712411	18	chr9:55712211+55712193-55712411,55707725	Alt5	19.05	OK,OK,OK,63=63,S@12.00,51.00	2	OK,OK,OK,50=50,S@1.00,49.00
Polq	MmuALTD0010697-2/2	chr16:37034883-37035095	100	chr16:37034883-37034995+37035095,37040569	Alt5	68.75	VLOW,VLOW,VLOW,16=16,S@11.00,5.00	86.26	VLOW,VLOW,VLOW,24=23,C1@20.70,3.30
4732418C07Rik	MmuALTD0000451-2/2	chr4:115446443-115446627	17	chr4:115446443-115446610+115446627,115447666	Alt5	44.44	OK,OK,OK,72=72,S@32.00,40.00	23.81	OK,OK,OK,63=63,S@15.00,48.00
Map4k5	MmuALTD0008178-2/2	chr12:70916742-70916919	4	chr12:70916746+70916742-70916919,70914191	Alt5	69.18	SOK,SOK,SOK,261=259,S@180.56,80.44	86.71	SOK,SOK,SOK,272=271,S@235.85,36.15
Zfp661	MmuALTD0016206-2/2	chr2:127406614-127406719	19	chr2:127406633+127406614-127406719,127404453	Alt5	29.11	VLOW,LOW,VLOW,15=15,S@4.37,10.63	0	VLOW,LOW,VLOW,21=21,S@0.00,21.00
Cpsf7	MmuALTD0003565-3/3	chr19:-10600090	273	chr19:-10599817+10599890+10600090,10600442	Alt5	36.29	SOK,SOK,SOK,124=124,S@45.00,79.00	15.6	SOK,SOK,SOK,110=108,S@17.16,92.84
Dhx57	MmuALTD0004246-2/2	chr17:80689067-	329	chr17:80689396+80689067-,80680768	Alt5	16.98	OK,OK,OK,53=53,S@9.00,44.00	32	OK,OK,OK,75=75,S@24.00,51.00
Nat14	MmuALTD0009126-2/2	chr7:-4874664	423	chr7:-4874241+4874664,4874810	Alt5	58.97	LOW,LOW,VLOW,39=24,C2@23.00,16.00	85.71	OK,OK,LOW,49=35,C2@42.00,7.00
Ndufa3	MmuALTD0009232-2/2	chr7:3569505-3569742	169	chr7:3569505-3569573+3569742,3571032	Alt5	100	VLOW,VLOW,VLOW,19=19,S@19.00,0.00	84.21	VLOW,VLOW,VLOW,19=19,S@16.00,3.00
Ddx11	MmuALTD0004076-2/3	chr17:-66473181	149	chr17:-66473032+66473181+66473187,66475513	Alt5	32.08	OK,OK,OK,53=52,S@17.00,36.00	13.1	OK,OK,OK,84=82,S@11.00,73.00
Fmnl2	MmuALTD0005615-2/2	chr2:52989446-52989539	47	chr2:52989446-52989492+52989539,52990874	Alt5	59.72	OK,OK,OK,61=61,S@36.43,24.57	78.82	SOK,SOK,SOK,120=120,S@94.58,25.42
Pnpla7	MmuALTD0010627-2/2	chr2:-24831833	96	chr2:-24831737+24831833,24835554	Alt5	70.07	LOW,LOW,VLOW,27=21,C2@18.92,8.08	87.05	OK,OK,LOW,47=35,C2@40.91,6.09
BC016495	MmuALTD0002026-2/2	chr19:-18706571	82	chr19:-18706489+18706571,18710569	Alt5	85	OK,OK,OK,60=59,S@51.00,9.00	68.97	OK,OK,OK,58=56,S@40.00,18.00
Cdkn2aip	MmuALTD0002938-2/2	chr8:48798242-48798372	31	chr8:48798273+48798242-48798372,48797648	Alt5	42.57	SOK,SOK,SOK,148=148,S@63.00,85.00	59.68	SOK,SOK,SOK,124=124,S@74.00,50.00
Edem2	MmuALTD0004644-2/2	chr2:155538448-155538859	7	chr2:155538455+155538448-155538859,155536704	Alt5	64.29	LOW,LOW,LOW,28=28,S@18.00,10.00	81.82	LOW,LOW,LOW,33=32,S@27.00,6.00
Jarid2	MmuALTD0007270-2/3	chr13:44943649-44965348	82	chr13:44943649-44965266+44965348+44965359,44969652	Alt5	70.82	OK,OK,LOW,52=35,C2@36.83,15.17	86.61	VLOW,VLOW,VLOW,21=17,C1@18.19,2.81
Agbl3	MmuALTD0001075-2/2	chr6:34733570-34733630	37	chr6:34733570-34733593+34733630,34735191	Alt5	69.23	OK,OK,OK,50=50,S@34.62,15.38	91.91	OK,OK,OK,55=55,S@50.55,4.45
Rabggtb	MmuALTD0011459-2/3	chr3:153575582-153575889	296	chr3:153575878+153575582+153575561-153575889,153574996	Alt5	14.27	LOW,LOW,LOW,35=35,S@4.99,30.01	31.35	OK,OK,OK,51=51,S@15.99,35.01
Ss18l1	MmuALTD0013634-2/2	chr2:179789724-179789900	32	chr2:179789724-179789868+179789900,179790406	Alt5	22.22	VLOW,VLOW,VLOW,18=18,S@4.00,14.00	5	VLOW,VLOW,VLOW,20=20,S@1.00,19.00
Atp6v1g1	MmuALTD0001896-2/7	chr4:-63205877	54	chr4:-63205823+63205877+63206014+63206023+63206027+63206160+63206320,63209619	Alt5	9.76	OK,OK,OK,63=62,S@6.15,56.85	25.53	OK,OK,OK,40=40,S@10.21,29.79
Fam190a	MmuALTD0005260-2/2	chr6:-61130647	52	chr6:-61130595+61130647,61260808	Alt5	79.31	LOW,LOW,LOW,29=29,S@23.00,6.00	61.11	VLOW,VLOW,VLOW,18=18,S@11.00,7.00
Alkbh4	MmuALTD0001234-3/3	chr5:-136612269	105	chr5:-136612164+136612265+136612269,136615208	Alt5	8.45	OK,OK,OK,71=67,C1@6.00,65.00	25	OK,OK,OK,48=40,C1@12.00,36.00
2410089E03Rik	MmuALTD0000317-2/2	chr15:-8119489	27	chr15:-8119462+8119489,8120306	Alt5	78.95	VLOW,VLOW,VLOW,19=19,S@15.00,4.00	100	LOW,LOW,LOW,32=32,S@32.00,0.00
Ptger4	MmuALTD0011248-2/2	chr15:5193620-	63	chr15:5193683+5193620-,5193195	Alt5	42.31	LOW,LOW,LOW,26=26,S@11.00,15.00	58.06	OK,OK,OK,62=62,S@36.00,26.00
Zmym5	MmuALTD0016334-2/2	chr14:57430171-	258	chr14:57430429+57430171-,57423700	Alt5	66.38	OK,OK,OK,78=54,C2@51.78,26.22	45.42	OK,OK,OK,68=47,C2@30.89,37.11
Pif1	MmuALTD0010325-2/2	chr9:-65435105	47	chr9:-65435058+65435105,65435391	Alt5	50	LOW,LOW,VLOW,28=16,C2@14.00,14.00	73.58	OK,OK,LOW,53=30,C2@39.00,14.00
2810422O20Rik	MmuALTD0000412-2/2	chr1:-165925202	94	chr1:-165925108+165925202,165926045	Alt5	44.44	LOW,LOW,LOW,36=36,S@16.00,20.00	25.68	OK,OK,OK,74=74,S@19.00,55.00
BC055324	MmuALTD0002075-2/2	chr1:165883613-165883847	100	chr1:165883713+165883613-165883847,165876556	Alt5	22.22	VLOW,VLOW,VLOW,18=18,S@4.00,14.00	38.1	VLOW,VLOW,VLOW,21=21,S@8.00,13.00
Eif2c1	MmuALTD0004737-3/3	chr4:126131061-126131192	22	chr4:126131083+126131070+126131061-126131192,126130935	Alt5	5.56	OK,OK,OK,70=70,S@3.89,66.11	21.46	OK,OK,OK,82=82,S@17.60,64.40
D11Wsu47e	MmuALTD0003868-2/3	chr11:-113546025	222	chr11:-113545803+113546025+113546124,113549088	Alt5	80.33	OK,OK,OK,61=58,S@49.00,12.00	64.71	OK,OK,OK,68=67,S@44.00,24.00
D11Wsu47e	MmuALTD0003868-3/3	chr11:-113546124	321	chr11:-113545803+113546025+113546124,113549088	Alt5	19.67	OK,OK,OK,61=58,S@12.00,49.00	35.29	OK,OK,OK,68=67,S@24.00,44.00
Dcaf17	MmuALTD0003990-2/2	chr2:70893909-70894176	203	chr2:70893909-70893973+70894176,70894552	Alt5	92.91	OK,OK,OK,58=57,S@53.89,4.11	74.45	OK,OK,OK,56=56,S@41.69,14.31
Ncapg2	MmuALTD0009154-3/3	chr12:-117643964	30	chr12:-117643934+117643948+117643964,117644175	Alt5	34.12	OK,OK,OK,85=48,C2@29.00,56.00	18.49	SOK,SOK,OK,146=87,C2@27.00,119.00
BC024479	MmuALTD0002044-2/3	chr9:37321199-37321334	46	chr9:37321199-37321288+37321334+37321357,37324802	Alt5	45.45	VLOW,VLOW,N,22=10,C3@10.00,12.00	12.5	VLOW,VLOW,N,24=5,C3@3.00,21.00
Ehbp1	MmuALTD0004705-2/2	chr11:21956524-21956630	9	chr11:21956533+21956524-21956630,21953558	Alt5	59.76	VLOW,VLOW,VLOW,24=24,S@14.34,9.66	40	OK,OK,OK,57=57,S@22.80,34.20
Pbrm1	MmuALTD0009977-3/3	chr14:31836253-31836365	9	chr14:31836253-31836356+31836361+31836365,31838684	Alt5	82.14	LOW,LOW,LOW,28=28,S@23.00,5.00	48.25	VLOW,VLOW,VLOW,23=21,C1@11.10,11.90
Filip1l	MmuALTD0005560-4/7	chr16:-57391460	186	chr16:-57391274+57391294+57391359+57391460+57391487+57391517+57391610,57507662	Alt5	34.85	OK,OK,OK,45=44,S@15.68,29.32	11.88	LOW,LOW,LOW,33=32,S@3.92,29.08
Pars2	MmuALTD0009955-2/2	chr4:-106323753	17	chr4:-106323736+106323753,106325723	Alt5	30.33	VLOW,VLOW,VLOW,20=17,C1@6.07,13.93	52.18	LOW,LOW,VLOW,27=22,C1@14.09,12.91
Lysmd4	MmuALTD0008059-3/3	chr7:-74367924	409	chr7:-74367515+74367535+74367924,74368495	Alt5	54.55	LOW,LOW,LOW,38=38,S@20.73,17.27	29.69	LOW,LOW,LOW,33=33,S@9.80,23.20
Ccdc84	MmuALTD0002714-2/2	chr9:44221526-44221616	28	chr9:44221554+44221526-44221616,44221284	Alt5	10.94	OK,OK,OK,64=64,S@7.00,57.00	31.91	OK,OK,OK,47=47,S@15.00,32.00
Ubr3	MmuALTD0015181-2/2	chr2:69792333-69792420	2	chr2:69792333-69792418+69792420,69794022	Alt5	60	LOW,SOK,N,25=10,C3@15.00,10.00	76.92	LOW,SOK,N,26=6,C3@20.00,6.00
Mcart6	MmuALTD0008296-2/2	chrX:133572705-	58	chrX:133572763+133572705-,133567039	Alt5	19.94	LOW,LOW,N,30=13,C3@5.98,24.02	53.62	LOW,LOW,N,26=12,C3@13.94,12.06
Rps2	MmuALTD0012171-2/2	chr17:24857479-24857676	80	chr17:24857479-24857596+24857676,24858568	Alt5	37.04	LOW,LOW,N,27=10,C3@10.00,17.00	54.29	LOW,LOW,VLOW,35=19,C2@19.00,16.00
Zfp574	MmuALTD0016173-2/3	chr7:-25862501	96	chr7:-25862405+25862501+25862802,25864554	Alt5	41.24	OK,OK,OK,97=97,S@40.00,57.00	58.25	SOK,SOK,SOK,103=103,S@60.00,43.00
Rpl27a	MmuALTD0012097-5/5	chr7:-116662989	253	chr7:-116662736+116662812+116662818+116662831+116662989,116663099	Alt5	50.62	SOK,SOK,SOK,199=199,S@100.73,98.27	25.64	SOK,SOK,SOK,396=396,S@101.53,294.47
Hnrnpa1	MmuALTD0006687-2/2	chr15:103073353-103073515	4	chr15:103073353-103073511+103073515,103074056	Alt5	23.87	OK,SOK,OK,71=46,C2@16.95,54.05	7.87	SOK,SOK,SOK,150=106,C1@11.81,138.19
B3gntl1	MmuALTD0001991-2/4	chr11:121534295-121534387	4	chr11:121534299+121534295+121534285+121534139-121534387,121532487	Alt5	5.66	OK,OK,OK,53=53,S@3.00,50.00	21.19	OK,OK,OK,66=59,C1@13.99,52.01
Rbm12b	MmuALTD0011632-2/2	chr4:-12067593	63	chr4:-12067530+12067593,12067688	Alt5	38.24	LOW,LOW,LOW,34=34,S@13.00,21.00	17.39	VLOW,VLOW,VLOW,23=23,S@4.00,19.00
Rpl9	MmuALTD0012131-2/2	chr5:65780715-65780849	2	chr5:65780717+65780715-65780849,65779918	Alt5	4.17	VLOW,VLOW,VLOW,24=20,C1@1.00,23.00	20	OK,OK,LOW,40=31,C2@8.00,32.00
Prrg1	MmuALTD0011119-2/2	chrX:75829043-	65	chrX:75829108+75829043-,75766160	Alt5	7.32	OK,OK,LOW,41=36,C1@3.00,38.00	29.03	LOW,LOW,VLOW,31=24,C2@9.00,22.00
Mll2	MmuALTD0008588-2/2	chr15:98691479-98691595	3	chr15:98691482+98691479-98691595,98691175	Alt5	58.82	VLOW,VLOW,VLOW,17=17,S@10.00,7.00	41.38	LOW,LOW,LOW,29=29,S@12.00,17.00
Mll2	MmuALTD0008589-2/3	chr15:98686509-98686613	31	chr15:98686540+98686509+98686500-98686613,98686329	Alt5	75	VLOW,VLOW,VLOW,24=24,S@18.00,6.00	91.18	LOW,LOW,LOW,34=34,S@31.00,3.00
Mll2	MmuALTD0008589-3/3	chr15:98686500-98686613	40	chr15:98686540+98686509+98686500-98686613,98686329	Alt5	25	VLOW,VLOW,VLOW,24=24,S@6.00,18.00	8.82	LOW,LOW,LOW,34=34,S@3.00,31.00
Plekhm3	MmuALTD0010526-2/2	chr1:65003189-	80	chr1:65003269+65003189-,64985113	Alt5	47.37	VLOW,VLOW,VLOW,19=19,S@9.00,10.00	24	LOW,LOW,LOW,25=25,S@6.00,19.00
Zfp217	MmuALTD0016059-2/2	chr2:169956361-169956720	187	chr2:169956548+169956361-169956720,169946253	Alt5	40.91	VLOW,VLOW,VLOW,22=22,S@9.00,13.00	25	VLOW,VLOW,VLOW,24=24,S@6.00,18.00
Zfp961	MmuALTD0016286-2/3	chr8:74489693-74489819	4	chr8:74489693-74489815+74489819+74489889,74489999	Alt5	88.04	LOW,LOW,VLOW,38=22,C2@33.46,4.54	72.05	OK,OK,OK,74=47,C2@53.32,20.68
Zfp961	MmuALTD0016286-3/3	chr8:74489693-74489889	74	chr8:74489693-74489815+74489819+74489889,74489999	Alt5	9.38	LOW,LOW,VLOW,38=22,C2@3.56,34.44	27.95	OK,OK,OK,74=47,C2@20.68,53.32
Tln2	MmuALTD0014376-2/2	chr9:67074870-67075097	45	chr9:67074915+67074870-67075097,67071908	Alt5	37.5	VLOW,VLOW,VLOW,18=18,S@6.75,11.25	1.83	SOK,SOK,SOK,103=103,S@1.88,101.12
Vps24	MmuALTD0015534-2/3	chr6:71494347-71494439	53	chr6:71494347-71494386+71494439+71494443,71502393	Alt5	75.27	VLOW,VLOW,N,16=14,C1@12.04,3.96	95.72	VLOW,VLOW,VLOW,23=21,C1@22.02,0.98
Cfl1	MmuALTD0003073-3/3	chr19:-5491048	491	chr19:-5490557+5490636+5491048,5492497	Alt5	88.91	LOW,LOW,LOW,28=28,S@24.89,3.11	68.77	LOW,LOW,LOW,36=36,S@24.76,11.24
Cep70	MmuALTD0003051-2/2	chr9:-99144303	394	chr9:-99143909+99144303,99146642	Alt5	21.33	LOW,LOW,N,28=7,C3@5.97,22.03	2.78	LOW,LOW,N,36=9,C3@1.00,35.00
Inca1	MmuALTD0007026-2/4	chr11:70513490-	70	chr11:70513560+70513490+70513451+70513422-,70509450	Alt5	37.78	LOW,LOW,VLOW,26=24,C1@9.82,16.18	13	VLOW,VLOW,N,15=13,C1@1.95,13.05
Rpl32	MmuALTD0012105-2/3	chr6:115758381-	331	chr6:115758712+115758381+115758346-,115757920	Alt5	20.93	OK,OK,OK,43=43,S@9.00,34.00	39.77	OK,OK,OK,88=88,S@35.00,53.00
Rpl32	MmuALTD0012105-3/3	chr6:115758346-	366	chr6:115758712+115758381+115758346-,115757920	Alt5	67.44	OK,OK,OK,43=43,S@29.00,14.00	48.86	OK,OK,OK,88=88,S@43.00,45.00
Trp53	MmuALTD0014858-2/3	chr11:69394556-69394657	33	chr11:69394556-69394624+69394657+69394967,69400393	Alt5	32.14	LOW,LOW,LOW,28=28,S@9.00,19.00	51.28	LOW,LOW,LOW,39=39,S@20.00,19.00
Ube2s	MmuALTD0015137-2/2	chr7:4763011-4763158	19	chr7:4763030+4763011-4763158,4762211	Alt5	76.47	VLOW,VLOW,N,17=5,C3@13.00,4.00	93.75	LOW,LOW,N,32=8,C3@30.00,2.00
Clasrp	MmuALTD0003219-2/3	chr7:20189761-	4	chr7:20189765+20189761+20189674-,20188654	Alt5	94.64	SOK,SOK,SOK,112=106,C1@106.00,6.00	79.25	SOK,SOK,SOK,117=106,C1@92.72,24.28
Clasrp	MmuALTD0003224-2/2	chr7:20170129-20170172	4	chr7:20170133+20170129-20170172,20169879	Alt5	40.49	SOK,SOK,SOK,113=113,S@45.75,67.25	24	SOK,SOK,SOK,104=104,S@24.96,79.04
Naca	MmuALTD0009074-2/4	chr10:-127473160	118	chr10:-127473042+127473160+127473316+127473433,127473545	Alt5	29.63	LOW,LOW,LOW,37=36,S@10.96,26.04	12.45	LOW,LOW,LOW,32=30,C1@3.98,28.02
Naca	MmuALTD0009074-3/4	chr10:-127473316	274	chr10:-127473042+127473160+127473316+127473433,127473545	Alt5	40.4	LOW,LOW,LOW,37=36,S@14.95,22.05	18.67	LOW,LOW,LOW,32=30,C1@5.97,26.03
Naca	MmuALTD0009074-4/4	chr10:-127473433	391	chr10:-127473042+127473160+127473316+127473433,127473545	Alt5	18.85	LOW,LOW,LOW,37=36,S@6.97,30.03	62.25	LOW,LOW,LOW,32=30,C1@19.92,12.08
Mdc1	MmuALTD0008340-2/2	chr17:35987246-35987950	492	chr17:35987246-35987458+35987950,35988058	Alt5	85.37	SOK,SOK,SOK,120=120,S@102.44,17.56	69.84	SOK,SOK,SOK,156=156,S@108.95,47.05
Zfp26	MmuALTD0016072-3/3	chr9:20264350-20264401	39	chr9:20264389+20264360+20264350-20264401,20264105	Alt5	29.79	OK,OK,OK,47=47,S@14.00,33.00	14.55	OK,OK,OK,55=55,S@8.00,47.00
Zfp810	MmuALTD0016248-2/3	chr9:22084893-22085003	4	chr9:22084897+22084893+22084882-22085003,22083724	Alt5	20.43	LOW,SOK,VLOW,31=22,C2@6.33,24.67	53.16	VLOW,SOK,N,22=13,C3@11.70,10.30
Zfp120	MmuALTD0016036-2/2	chr2:149945217-149945364	84	chr2:149945301+149945217-149945364,149943936	Alt5	27.24	VLOW,VLOW,VLOW,15=15,S@4.09,10.91	58.4	LOW,LOW,LOW,26=26,S@15.18,10.82
Htra2	MmuALTD0006840-2/2	chr6:83004078-	163	chr6:83004241+83004078-,83003811	Alt5	66.79	VLOW,VLOW,VLOW,16=16,S@10.69,5.31	40.33	LOW,LOW,LOW,33=32,S@13.31,19.69
Zfp827	MmuALTD0016255-2/4	chr8:81710075-81710257	5	chr8:81710075-81710252+81710257+81710261+81710265,81713566	Alt5	27.54	VLOW,LOW,VLOW,22=15,C3@6.06,15.94	11.96	LOW,OK,LOW,34=25,C3@4.07,29.93
Zfp942	MmuALTD0016276-2/2	chr17:22078693-22078817	51	chr17:22078744+22078693-22078817,22070080	Alt5	94.34	OK,OK,OK,53=51,S@50.00,3.00	75.81	OK,OK,OK,62=59,S@47.00,15.00
Taf1a	MmuALTD0013946-2/2	chrNT_165754:381957-382111	39	chrNT_165754:381957-382072+382111,382583	Alt5	92.33	LOW,LOW,LOW,36=36,S@33.24,2.76	74.17	OK,OK,OK,58=58,S@43.02,14.98
Lrrc61	MmuALTD0007955-3/3	chr6:-48504981	89	chr6:-48504892+48504960+48504981,48506954	Alt5	67.65	OK,OK,LOW,68=33,C3@46.00,22.00	52.27	OK,OK,LOW,44=28,C2@23.00,21.00
Zfp628	MmuALTD0016194-2/2	chr7:4869012-4869135	17	chr7:4869012-4869118+4869135,4870378	Alt5	8.7	OK,OK,OK,46=46,S@4.00,42.00	25	LOW,LOW,LOW,28=28,S@7.00,21.00
Gpx4	MmuALTD0006253-2/2	chr10:79517445-79517589	4	chr10:79517445-79517585+79517589,79517716	Alt5	34.6	LOW,SOK,N,39=11,C3@13.49,25.51	53.05	LOW,OK,N,29=2,C3@15.38,13.62
Ube2d3	MmuALTD0015113-2/2	chr3:-135101526	130	chr3:-135101396+135101526,135102608	Alt5	46.17	LOW,LOW,LOW,33=33,S@15.24,17.76	22.2	SOK,SOK,SOK,129=129,S@28.64,100.36
Ccdc142	MmuALTD0002649-2/2	chr6:83057095-83057266	105	chr6:83057095-83057161+83057266,83057449	Alt5	16.24	OK,OK,OK,78=78,S@12.67,65.33	31.59	LOW,LOW,LOW,31=31,S@9.79,21.21
Ankrd39	MmuALTD0001347-4/4	chr1:36603755-	176	chr1:36603931+36603922+36603765+36603755-,36599710	Alt5	41.36	OK,OK,OK,69=69,S@28.54,40.46	26.11	OK,OK,OK,75=75,S@19.58,55.42
CT485616.2	MmuALTD0002432-2/2	chr17:32665221-32665308	5	chr17:32665221-32665303+32665308,32665662	Alt5	24.66	VLOW,LOW,VLOW,20=20,S@4.93,15.07	65.12	VLOW,VLOW,VLOW,17=17,S@11.07,5.93
Brf1	MmuEX6083247	chr12:114221238-114221267	30	chr12:114224670,114221238-114221267,114217968	ANN	61.07	SOK,SOK,SOK,OK,C2@153.29,97.71	79.09	SOK,SOK,SOK,OK,C2@191.40,50.60
Etv5	MmuEX0017467	chr16:22436093-22436140	48	chr16:22436274,22436093-22436140,22436000	ANN	74.61	VLOW,VLOW,VLOW,B1,S@15.67,5.33	93.84	OK,OK,OK,OK,S@88.21,5.79
Napb	MmuEX6105754	chr2:148529006-148529061	56	chr2:148532682,148529006-148529061,148528881	ANN	75.5	LOW,LOW,LOW,OK,C1@27.18,8.82	95.56	OK,OK,OK,OK,S@42.05,1.95
Napb	MmuEX6105755	chr2:148528797-148528881	85	chr2:148529006,148528797-148528881,148526213	ANN	77.94	LOW,LOW,LOW,OK,C1@31.18,8.82	95.31	OK,OK,OK,OK,S@39.08,1.92
Nbea	MmuEX6071035	chr3:55835564-55835626	63	chr3:55836413,55835564-55835626,55835472	ANN	75.4	OK,OK,OK,OK,S@54.29,17.71	94.05	OK,SOK,OK,OK,S@93.11,5.89
Porcn	MmuEX0036390	chrX:7780495-7780676	182	chrX:7780918,7780495-7780676,7780415	ANN	77.21	VLOW,VLOW,VLOW,OK,C1@17.76,5.24	55.39	VLOW,VLOW,VLOW,OK,C2@17.17,13.83
Porcn	MmuEX0036391	chrX:7780285-7780415	131	chrX:7780495,7780285-7780415,7780169	ANN	85.24	LOW,LOW,N,B1,C3@27.28,4.72	70.23	LOW,LOW,N,OK,C3@29.50,12.50
Exd2	MmuEX6081863	chr12:81581442-81581698	257	chr12:81575535,81581442-81581698,81587279	ANN	65.95	SOK,SOK,N,OK,C3@85.73,44.27	100	SOK,SOK,N,OK,C3@201.00,0.00
Mtrr	MmuEX6059071	chr13:68720173-68720780	608	chr13:68720818,68720173-68720780,68719592	ANN	31.25	OK,OK,N,B2,C3@16.56,36.44	2.79	OK,OK,N,Bn,C3@2.57,89.43
Synrg	MmuEX6088352	chr11:83785054-83785094	41	chr11:83778048,83785054-83785094,83792426	ANN	67.87	LOW,LOW,N,B1,C3@33.94,16.06	100	VLOW,VLOW,N,B2,C3@44.00,0.00
Eef2	MmuEX6050039	chr10:80643549-80643902	354	chr10:80642196,80643549-80643902,80644238	ANN	92.25	VLOW,VLOW,N,OK,C3@24.91,2.09	73.61	VLOW,VLOW,N,B1,C3@19.87,7.13
Rims2	MmuEX0039870	chr15:39106522-39106554	33	chr15:39069644,39106522-39106554,39123648	ANN	45.28	VLOW,VLOW,N,OK,C3@12.23,14.77	63.77	LOW,LOW,N,OK,C3@25.51,14.49
Ubn2	MmuEX6003822	chr6:38449187-38449276	90	chr6:38441931,38449187-38449276,38472160	ANN	61.92	OK,OK,VLOW,OK,C3@43.96,27.04	77.53	OK,OK,N,OK,C3@58.15,16.85
Tctn1	MmuEX6020654	chr5:122697541-122697626	86	chr5:122697929,122697541-122697626,122696643	ANN	53.07	LOW,LOW,N,OK,C3@21.23,18.77	80.62	OK,OK,N,OK,C2@54.02,12.98
Plekha4	MmuEX6010680	chr7:52796201-52796281	81	chr7:52794659,52796201-52796281,52803772	ANN	82.61	VLOW,VLOW,N,OK,C3@17.35,3.65	100	VLOW,VLOW,N,OK,C3@20.00,0.00
5430407P10Rik	MmuEX6098813	chr2:6050674-6050875	202	chr2:6050942,6050674-6050875,6035159	ANN	5.62	OK,OK,N,Bn,C3@2.64,44.36	28.7	OK,OK,VLOW,OK,C3@21.24,52.76
Prrg1	MmuEX6045037	chrX:75780757-75780838	82	chrX:75806915,75780757-75780838,75766160	ANN	2.33	OK,OK,N,Bn,C3@1.03,42.97	19.44	OK,OK,N,OK,C3@8.36,34.64
Slc25a40	MmuEX0042921	chr5:8427196-8427267	72	chr5:8424887,8427196-8427267,8427408	ANN	23.66	OK,OK,N,OK,C3@22.48,72.52	41.81	SOK,SOK,VLOW,OK,C3@47.66,66.34
Zfp426	MmuEX0053329	chr9:20290774-20290881	108	chr9:20296830,20290774-20290881+20290869,20282698	ANN	67.26	OK,OK,OK,OK,C1@53.81,26.19	82.4	SOK,SOK,OK,OK,C1@83.22,17.78
Zfp229	MmuEX6075451	chr17:21879463-21879589	127	chr17:21876479,21879463-21879589,21880826	ANN	78.97	LOW,OK,LOW,OK,C1@30.80,8.20	95.81	LOW,LOW,LOW,B1,S@37.37,1.63
AW146154	MmuEX6010164	chr7:48737936-48737996	61	chr7:48738203,48737936-48737996,48736869	ANN	100	LOW,OK,LOW,OK,S@33.00,0.00	83.95	LOW,OK,LOW,OK,S@45.33,8.67
Zfp94	MmuEX0053700	chr7:25096484-25096522	39	chr7:25097401,25096484-25096498+25096522,25094216	ANN	44.12	LOW,LOW,LOW,OK,C1@21.62,27.38	60	LOW,LOW,VLOW,OK,C1@24.00,16.00
Gm9571	MmuEX6012911	chr7:112868626-112868775	150	chr7:112868477,112868626-112868775,112868974	ANN	72.22	VLOW,VLOW,VLOW,OK,S@22.39,8.61	100	VLOW,VLOW,VLOW,B1,S@20.00,0.00
Tmem8b	MmuEX6093098	chr4:43698169-43698262	94	chr4:43693664,43698169-43698262,43702903	ANN	81.25	OK,OK,N,OK,C3@47.12,10.88	100	LOW,LOW,N,OK,C3@32.00,0.00
Tmem8b	MmuEX6093097	chr4:43698600-43698742	143	chr4:43693664,43698600-43698742,43702903	ANN	82.35	OK,OK,N,OK,C3@51.06,10.94	100	LOW,LOW,N,OK,C3@34.00,0.00
Galnt2	MmuEX6038943	chr8:126819258-126819351	94	chr8:125131059,126819266+126819258-126819351,126855909	ANN	64.82	SOK,SOK,SOK,OK,C3@518.56,281.44	45.97	SOK,SOK,SOK,OK,C3@410.97,483.03
Galnt2	MmuEX6038942	chr8:126847572-126847670	99	chr8:125131059,126847572-126847629+126847670,126862343+126855909	ANN	70.39	SOK,SOK,SOK,OK,C3@694.75,292.25	51.48	SOK,SOK,SOK,OK,C3@534.88,504.12
Galnt2	MmuEX6038941	chr8:126847892-126847959	68	chr8:125131059,126847892-126847959,126855909	ANN	64.75	SOK,SOK,SOK,OK,C3@516.70,281.30	44.38	SOK,SOK,SOK,OK,C3@381.67,478.33
Galnt2	MmuEX6038940	chr8:126848171-126848236	66	chr8:125131059,126848171-126848236,126855909	ANN	58.28	SOK,SOK,SOK,OK,C3@375.32,268.68	38.02	SOK,SOK,SOK,OK,C3@278.31,453.69
1700086O06Rik	MmuINT0001519	chr18:38398844-38409367	10524	chr18:38409368-38409852=38398059-38398843:-	IR-C	13.92	OK,OK,NA,5=6=34,0.133@6.26,38.74	42.86	VLOW,VLOW,NA,14=4=12,0.009@12.86,17.14
1700106N22Rik	MmuINT0001558	chr17:85794006-85801765	7760	chr17:85793942-85794005=85801766-85801832:+	IR-S	18.52	VLOW,VLOW,NA,4=1=11,0.558@2.96,13.04	3.23	LOW,LOW,NA,1=0=15,0.714@0.52,15.48
2410002I01Rik	MmuINT0002434	chr11:119958284-119958822	539	chr11:119958823-119958895=119958192-119958283:-	IR-S	49.77	SOK,SOK,NA,62=45=54,0.999@80.13,80.87	29.8	SOK,SOK,NA,47=26=86,0.926@47.38,111.62
2610020H08Rik	MmuINT0002688	chr7:126970891-126971605	715	chr7:126970817-126970890=126971606-126971720:+	IR-S	41.63	LOW,LOW,NA,13=10=16,0.884@16.5,23.13	60.25	OK,OK,NA,33=18=17,0.788@41.29,27.24
2700081O15Rik	MmuINT0002978	chr19:7496953-7497132	180	chr19:7496404-7496952=7497133-7500394:+	IR-S	22.63	SOK,SOK,NA,7=32=70,0.0677@25.11,85.83	39.67	OK,OK,NA,5=30=28,0.0266@25.71,39.1
3110056O03Rik	MmuINT0003271	chr10:80329406-80330144	739	chr10:80329245-80329405=80330145-80331453:+	IR-S	34.71	SOK,SOK,NA,44=57=95,0.997@68.03,127.97	51.94	SOK,SOK,NA,62=72=62,1@101.8,94.2
3110057O12Rik	MmuINT0003280	chr3:40698366-40708807	10442	chr3:40698199-40698365=40708808-40708915:+	IR-S	33.33	VLOW,VLOW,NA,10=0=10,0.0346@6.67,13.33	13.89	OK,OK,NA,10=0=31,0.0346@5.69,35.31
3110062M04Rik	MmuINT0003292	chr6:34826772-34827574	803	chr6:34827575-34828065=34826539-34826771:-	IR-C	56.36	VLOW,VLOW,NA,9=22=12,0.566@24.23,18.77	92	VLOW,VLOW,NA,7=16=1,0.675@22.08,1.92
4833420G17Rik	MmuINT0003524	chr13:120258969-120260945	1977	chr13:120258322-120258968=120260946-120261047:+	IR-S	39.9	LOW,LOW,NA,8=14=17,0.24@16.2,24.4	21.44	OK,OK,NA,11=15=49,0.33@16.68,61.12
4833420G17Rik	MmuINT0003526	chr13:120262764-120263639	876	chr13:120262640-120262763=120263640-120263731:+	IR-S	34.55	OK,OK,NA,21=6=25,0.118@18.28,34.63	14.82	OK,OK,NA,9=9=51,0.697@10.49,60.28
4930503L19Rik	MmuINT0004205	chr18:70631634-70631944	311	chr18:70631945-70632134=70631327-70631633:-	IR-S	63.91	SOK,SOK,NA,1=293=83,1.3e-41@240.94,136.06	44.12	SOK,SOK,NA,3=185=119,2.45e-23@135.47,171.58
4930581F22Rik	MmuINT0004479	chr9:34925932-34931185	5254	chr9:34924954-34925931=34931186-34931279:+	IR-S	32.2	OK,OK,NA,6=13=20,0.0126@12.56,26.44	16.13	VLOW,VLOW,NA,2=3=13,0.677@2.9,15.1
9530082P21Rik	MmuINT0006251	chr17:23886678-23886767	90	chr17:23886203-23886677=23886768-23887066:+	IR-S	37.25	OK,OK,NA,5=28=27,0.0487@22.65,38.15	63.62	VLOW,VLOW,NA,5=13=5,0.588@14.73,8.42
A230056P14Rik	MmuINT0006447	chr7:63232038-63232133	96	chr7:63231950-63232037=63232134-63232354:+	IR-S	84.62	LOW,LOW,NA,13=20=3,0.938@30.46,5.54	100	OK,OK,NA,16=20=0,0.977@36,0
A630033E08Rik	MmuINT0006677	chr17:22998529-23002213	3685	chr17:23002214-23002303=22998473-22998528:-	IR-C	12.73	OK,OK,NA,4=3=24,0.164@3.95,27.05	28.36	OK,OK,NA,9=10=24,0.931@12.19,30.81
AA474331	MmuINT0006817	chr10:39614747-39618719	3973	chr10:39618720-39619044=39614578-39614746:-	IR-S	35.14	VLOW,VLOW,NA,10=3=12,0.0346@8.79,16.22	8.33	VLOW,VLOW,NA,2=0=11,0.51@1.08,11.92
Aasdh	MmuINT0007424	chr5:77313227-77315154	1928	chr5:77315155-77315347=77313111-77313226:-	IR-S	45.74	VLOW,VLOW,NA,12=8=12,0.913@14.74,17.49	26.39	OK,OK,NA,13=2=21,0.153@9.52,26.54
Accn2	MmuINT0009634	chr15:99529141-99529225	85	chr15:99529061-99529140=99529226-99529330:+	IR-S	100	OK,OK,NA,23=30=0,0.954@53,0	66.15	OK,OK,NA,25=18=11,0.979@35.72,18.28
Accn2	MmuINT0009635	chr15:99529331-99529464	134	chr15:99529226-99529330=99529465-99531559:+	IR-S	96.52	SOK,SOK,NA,60=51=2,0.942@109.07,3.93	76.56	SOK,SOK,NA,50=48=15,0.938@86.51,26.49
Accs	MmuINT0009672	chr2:93688344-93689701	1358	chr2:93689702-93689933=93688074-93688343:-	IR-S	59.3	OK,OK,NA,15=30=15,0.0399@35.84,24.6	76.4	OK,OK,NA,15=25=6,0.00181@35.28,10.9
Ace	MmuINT0009714	chr11:105849931-105850115	185	chr11:105849743-105849930=105850116-105850567:+	IR-S	27.71	OK,OK,NA,12=11=30,0.853@14.69,38.31	69.23	LOW,LOW,NA,17=10=6,0.5@22.85,10.15
Acer2	MmuINT0009756	chr4:86520501-86532061	11561	chr4:86520318-86520500=86532062-86532176:+	IR-S	4.04	SOK,SOK,NA,0=23=273,0.000436@11.96,284.04	20.69	OK,OK,NA,0=12=23,0.0176@7.24,27.76
Acrbp	MmuINT0010072	chr6:125000071-125000451	381	chr6:124999945-125000070=125000452-125000667:+	IR-C	23.08	VLOW,VLOW,NA,2=4=10,0.558@3.69,12.31	4.35	VLOW,VLOW,NA,0=1=11,0.51@0.52,11.48
Acvr1b	MmuINT0010593	chr15:101024603-101025239	637	chr15:101024363-101024602=101025240-101025488:+	IR-S	53.17	SOK,SOK,NA,78=56=59,0.476@102.62,90.38	20.45	SOK,SOK,NA,26=10=70,0.15@21.68,84.32
Acvr1b	MmuINT0010594	chr15:101025489-101029214	3726	chr15:101025240-101025488=101029215-101029445:+	IR-S	42.86	SOK,SOK,NA,94=5=66,5.12e-13@70.72,94.28	16.91	SOK,SOK,NA,32=3=86,0.000214@20.46,100.54
Add2	MmuINT0011992	chr6:86057981-86059702	1722	chr6:86057891-86057980=86059703-86059856:+	IR-C	36.11	OK,OK,NA,24=2=23,0.0101@17.69,31.31	18.42	OK,OK,NA,12=2=31,0.19@8.29,36.71
Afmid	MmuINT0012469	chr11:117689484-117693658	4175	chr11:117689393-117689483=117693659-117693763:+	IR-C	38.46	VLOW,VLOW,NA,2=13=12,0.0594@10.38,16.62	16.67	OK,OK,NA,9=9=45,0.537@10.5,52.5
Agpat2	MmuINT0012729	chr2:26452858-26459548	6691	chr2:26459549-26459730=26452724-26452857:-	IR-S	25.16	OK,OK,NA,1=38=58,3.32e-05@24.41,72.59	2.78	SOK,SOK,NA,0=10=175,0.0346@5.14,179.86
Agpat2	MmuINT0012730	chr2:26451987-26452723	737	chr2:26452724-26452857=26451811-26451986:-	IR-S	24.85	SOK,SOK,NA,39=2=62,0.000152@25.6,77.4	2.34	SOK,SOK,NA,10=2=250,0.289@6.13,255.87
Agpat2	MmuINT0012731	chr2:26451696-26451810	115	chr2:26451811-26451986=26451600-26451695:-	IR-S	18.29	OK,OK,NA,19=11=67,0.88@17.74,79.26	1.03	SOK,SOK,NA,3=2=240,0.855@2.52,242.48
Agpat2	MmuINT0012732	chr2:26450373-26451599	1227	chr2:26451600-26451695=26450300-26450372:-	IR-S	20	OK,OK,NA,15=9=48,0.882@14.4,57.6	1.31	SOK,SOK,NA,2=2=151,0.77@2.03,152.97
Agpat9	MmuINT0012770	chr5:101275381-101275673	293	chr5:101275248-101275380=101275674-101275967:+	IR-C	37.4	OK,OK,NA,6=43=41,0.00578@33.66,56.34	57.14	SOK,SOK,NA,4=84=33,9.32e-09@69.14,51.86
Alpk1	MmuINT0014378	chr3:127375465-127376237	773	chr3:127376238-127376400=127375278-127375464:-	IR-S	46.65	OK,OK,NA,1=35=20,8.45e-05@26.4,30.19	24.66	OK,OK,NA,4=27=46,0.0349@19.32,59.03
Amt	MmuINT0014780	chr9:108201790-108202075	286	chr9:108201711-108201789=108202076-108202221:+	IR-S	58.97	VLOW,VLOW,NA,9=14=8,0.529@18.28,12.72	42.22	VLOW,VLOW,NA,10=9=13,0.466@13.51,18.49
Amt	MmuINT0014783	chr9:108203560-108203650	91	chr9:108203404-108203559=108203651-108203928:+	IR-S	40.05	VLOW,VLOW,NA,7=6=10,0.951@9.36,14.01	20.41	VLOW,VLOW,NA,4=3=14,0.77@4.32,16.86
Angpt2	MmuINT0015004	chr8:18699170-18703478	4309	chr8:18703479-18703609=18699068-18699169:-	IR-C	3.6	OK,OK,NA,1=4=65,0.26@2.59,69.32	19.54	OK,OK,NA,1=24=50,0.000311@14.94,61.53
Angptl6	MmuINT0015037	chr9:20681014-20682492	1479	chr9:20682493-20683047=20680836-20681013:-	IR-S	25.93	OK,OK,NA,2=12=20,0.0176@8.82,25.18	49.59	OK,OK,NA,3=58=31,3.35e-09@45.62,46.38
Ankrd39	MmuINT0015706	chr1:36599711-36603930	4220	chr1:36603931-36604046=36599607-36599710:-	IR-S	29.63	OK,OK,NA,32=0=38,2.11e-05@20.74,49.26	10	OK,OK,NA,12=0=54,0.0176@6.6,59.4
Anks6	MmuINT0015926	chr4:47029689-47030394	706	chr4:47030395-47030491=47028561-47029688:-	IR-S	33.69	SOK,SOK,NA,45=18=62,0.563@42.11,82.89	52.07	OK,OK,NA,47=16=29,0.205@47.9,44.1
Ankzf1	MmuINT0015935	chr1:75189253-75190752	1500	chr1:75188709-75189252=75190753-75190859:+	IR-S	23.93	OK,OK,NA,11=9=31,0.235@12.39,39.4	7.33	OK,OK,NA,3=10=80,0.466@6.98,88.25
Ankzf1	MmuINT0015938	chr1:75195441-75195638	198	chr1:75195355-75195440=75195639-75195960:+	IR-C	29.05	SOK,SOK,NA,17=36=66,0.173@34.88,85.18	11.94	SOK,SOK,NA,13=24=139,0.266@21.1,155.61
Aoc2	MmuINT0016451	chr11:101187998-101189657	1660	chr11:101186377-101187997=101189658-101189943:+	IR-S	60.56	OK,OK,NA,27=16=14,0.294@34.52,22.48	76.27	OK,OK,NA,28=17=7,0.459@39.66,12.34
Aox1	MmuINT0016472	chr1:58135358-58138346	2989	chr1:58135270-58135357=58138347-58138433:+	IR-S	20.21	OK,OK,NA,11=20=63,0.118@19.18,75.73	37.82	OK,OK,NA,19=7=22,0.0714@18.44,30.32
Appl2	MmuINT0017397	chr10:83074238-83075456	1219	chr10:83075457-83075645=83074195-83074237:-	IR-S	30.99	SOK,SOK,NA,141=71=236,0.647@138.84,309.16	14.09	SOK,SOK,NA,26=16=128,0.935@23.95,146.05
Arap3	MmuINT0017589	chr18:38156778-38157186	409	chr18:38157187-38157228=38156240-38156777:-	IR-S	76.55	SOK,SOK,NA,21=90=17,0.0134@97.98,30.02	55.56	SOK,SOK,NA,27=73=40,0.412@77.78,62.22
Arhgap25	MmuINT0018022	chr6:87446107-87446216	110	chr6:87446217-87446294=87445907-87446106:-	IR-C	42.08	SOK,SOK,NA,21=72=64,0.121@66.07,90.93	20.22	SOK,SOK,NA,9=28=73,0.357@22.24,87.76
Arhgap26	MmuINT0018046	chr18:39522863-39530727	7865	chr18:39522771-39522862=39530728-39535939:+	IR-S	4.72	OK,OK,NA,0=5=52,0.186@2.7,54.45	63.49	OK,OK,NA,2=69=21,4.22e-11@59.7,34.33
Arhgap33	MmuINT0018160	chr7:31311520-31312160	641	chr7:31312161-31312306=31311366-31311519:-	IR-C	34.18	VLOW,VLOW,NA,8=4=11,0.501@8.13,15.65	55.2	VLOW,VLOW,NA,13=5=7,0.277@14.08,11.43
Arl2bp	MmuINT0018915	chr8:97191131-97191496	366	chr8:97191006-97191130=97191497-97191558:+	IR-C	42.86	VLOW,VLOW,NA,6=9=10,0.697@10.71,14.29	62.96	VLOW,VLOW,NA,10=7=5,0.289@13.85,8.15
Arsa	MmuINT0019344	chr15:89307087-89307580	494	chr15:89307581-89307855=89305939-89307086:-	IR-S	44	VLOW,VLOW,NA,11=11=14,0.814@15.84,20.16	22.22	OK,OK,NA,7=9=28,0.697@9.78,34.22
Aste1	MmuINT0019981	chr9:105297996-105298874	879	chr9:105297722-105297995=105298875-105300188:+	IR-S	21.74	LOW,LOW,NA,9=1=18,0.0484@6.09,21.91	38.46	LOW,LOW,NA,20=0=16,0.0012@13.85,22.15
Atg16l2	MmuINT0020369	chr7:108440694-108440867	174	chr7:108440868-108440938=108440622-108440693:-	IR-S	31.88	OK,OK,NA,20=24=47,0.959@29.01,61.99	16.55	OK,OK,NA,11=12=58,0.766@13.41,67.59
Atg9b	MmuINT0020555	chr5:23891182-23891263	82	chr5:23891264-23891387=23891042-23891181:-	IR-S	26.09	VLOW,VLOW,NA,5=2=10,0.679@4.45,12.61	5.18	OK,OK,NA,1=2=28,0.558@1.61,29.45
Atp5sl	MmuINT0021445	chr7:26405484-26405914	431	chr7:26404512-26405483=26405915-26406111:+	IR-S	45.02	LOW,OK,NA,19=14=19,0.4@23.93,29.22	15.87	OK,OK,NA,6=8=35,0.611@8.11,43.01
Atp6v1g2	MmuINT0021648	chr17:35373791-35374061	271	chr17:35373541-35373790=35374062-35374162:+	IR-S	44.44	OK,OK,NA,8=24=20,0.204@23.11,28.89	18.52	VLOW,VLOW,NA,1=4=11,0.558@2.96,13.04
BC003331	MmuINT0022796	chr1:152230225-152231558	1334	chr1:152231559-152231665=152230188-152230224:-	IR-S	20.6	SOK,SOK,NA,24=13=65,0.0795@23.62,91.05	3.49	OK,SOK,NA,4=3=89,0.0799@3.88,107.29
BC018242	MmuINT0022941	chr9:21751497-21751824	328	chr9:21751390-21751496=21751825-21751876:+	IR-S	19.5	OK,OK,NA,29=1=62,0.000537@17.95,74.08	36.26	OK,OK,NA,35=8=38,0.00565@29.46,51.78
BC037034	MmuINT0023184	chr5:138704391-138704649	259	chr5:138704650-138705280=138704295-138704390:-	IR-S	47	SOK,SOK,NA,28=66=53,0.395@69.09,77.91	29.31	OK,OK,NA,10=24=41,0.626@21.98,53.02
BY080835	MmuINT0023583	chr9:107496343-107496416	74	chr9:107496417-107496527=107495398-107496342:-	IR-S	50.43	OK,OK,NA,15=21=18,0.752@27.54,27.07	95.97	OK,OK,NA,25=22=1,0.844@46.69,1.96
Baz1a	MmuINT0024064	chr12:56086795-56087148	354	chr12:56087149-56087323=56086653-56086794:-	IR-S	44.44	OK,OK,NA,21=35=35,7.68e-06@40.44,50.56	27.01	OK,OK,NA,9=28=50,8.1e-05@23.5,63.5
Bmf	MmuINT0025142	chr2:118370982-118372451	1470	chr2:118372452-118372748=118370818-118370981:-	IR-S	21.43	VLOW,VLOW,NA,0=6=11,0.133@3.64,13.36	4.35	OK,OK,NA,0=2=22,0.51@1.04,22.96
Braf	MmuINT0025556	chr6:39560404-39564130	3727	chr6:39564131-39564284=39553237-39560403:-	IR-C	57.08	OK,OK,NA,22=19=15,0.384@32.2,24.21	41.67	OK,OK,NA,36=14=34,0.132@35.42,49.58
Btbd19	MmuINT0026167	chr4:116797332-116797933	602	chr4:116797934-116798330=116797109-116797331:-	IR-S	36.98	SOK,SOK,NA,22=42=54,0.814@44.68,76.14	59.45	SOK,SOK,NA,29=51=27,0.218@64.98,44.32
Cadm4	MmuINT0028055	chr7:25286757-25287684	928	chr7:25286584-25286756=25287685-25287813:+	IR-S	25.93	VLOW,VLOW,NA,0=7=10,0.0949@4.41,12.59	7.41	OK,OK,NA,0=4=25,0.26@2.15,26.85
Caprin2	MmuINT0028884	chr6:148843679-148844539	861	chr6:148844540-148844648=148843459-148843678:-	IR-S	16.67	VLOW,VLOW,NA,0=4=10,0.26@2.33,11.67	33.33	VLOW,VLOW,NA,0=10=10,0.0346@6.67,13.33
Casp4	MmuINT0029413	chr9:5322918-5323624	707	chr9:5322820-5322917=5323625-5323798:+	IR-S	44.17	SOK,SOK,NA,55=78=84,0.00106@95.88,121.18	26.01	SOK,SOK,NA,43=26=98,0.0452@43.47,123.65
Cbx5	MmuINT0029834	chr15:103045553-103045698	146	chr15:103045699-103045783=103045453-103045552:-	IR-C	24.14	OK,OK,NA,12=9=33,0.647@13.04,40.96	2.73	OK,OK,NA,3=2=89,0.855@2.57,91.43
Ccdc14	MmuINT0030355	chr16:34696972-34697191	220	chr16:34696899-34696971=34697192-34697261:+	IR-S	33.33	LOW,LOW,NA,8=9=17,0.537@11.33,22.67	17.52	OK,OK,NA,10=7=40,0.631@9.99,47.04
Ccdc142	MmuINT0030390	chr6:83057162-83057448	287	chr6:83057047-83057161=83057449-83057626:+	IR-S	17.1	OK,OK,NA,20=8=64,0.594@16.4,79.48	34.05	OK,OK,NA,18=5=21,0.109@15.42,29.86
Ccdc39	MmuINT0030841	chr3:33713452-33713576	125	chr3:33713577-33713717=33713275-33713451:-	IR-C	100	OK,OK,NA,20=16=0,0.938@36,0	81.82	LOW,LOW,NA,14=22=4,0.854@32.73,7.27
Ccdc51	MmuINT0030979	chr9:108985082-108991850	6769	chr9:108985010-108985081=108991851-108992161:+	IR-S	33.33	OK,OK,NA,18=3=21,0.109@14,28	4.62	OK,OK,NA,1=5=62,0.452@3.14,64.86
Ccnt2	MmuINT0031779	chr1:129694464-129695966	1503	chr1:129694418-129694463=129695967-129696130:+	IR-S	49.44	SOK,SOK,NA,68=20=45,1.47e-05@65.76,67.24	33.33	SOK,SOK,NA,57=25=82,0.00155@54.66,109.34
Cdh5	MmuINT0033384	chr8:106637003-106649358	12356	chr8:106636780-106637002=106649359-106649647:+	IR-S	8.58	SOK,SOK,NA,1=60=324,3.1e-08@33.13,353.05	38.24	SOK,SOK,NA,1=243=196,2.18e-34@168.7,272.46
Cecr5	MmuINT0034123	chr6:120468556-120471211	2656	chr6:120471212-120471324=120468462-120468555:-	IR-S	27.19	SOK,SOK,NA,31=28=79,0.442@37.52,100.48	7.61	OK,OK,NA,5=9=85,0.815@7.53,91.47
Cfb	MmuINT0035235	chr17:34995541-34995953	413	chr17:34995954-34996091=34995443-34995540:-	IR-S	51.85	LOW,LOW,NA,11=17=13,0.367@21.26,19.74	90.48	VLOW,VLOW,NA,10=9=1,0.762@18.1,1.9
Cfb	MmuINT0035236	chr17:34995100-34995442	343	chr17:34995443-34995540=34994982-34995099:-	IR-S	60.96	LOW,LOW,NA,22=12=11,0.00061@27.65,17.71	92.94	LOW,LOW,NA,15=11=1,0.00643@25.39,1.93
Cfb	MmuINT0035237	chr17:34994767-34994981	215	chr17:34994982-34995099=34994613-34994766:-	IR-S	55.56	VLOW,VLOW,NA,5=10=6,0.762@11.67,9.33	84	VLOW,VLOW,NA,10=11=2,0.565@19.32,3.68
Cfb	MmuINT0035238	chr17:34994514-34994612	99	chr17:34994613-34994766=34994437-34994513:-	IR-S	23.08	OK,OK,NA,4=8=20,0.76@7.39,24.61	80.95	VLOW,VLOW,NA,12=5=2,0.647@15.38,3.62
Cfb	MmuINT0035239	chr17:34994265-34994436	172	chr17:34994437-34994513=34994164-34994264:-	IR-S	69.23	VLOW,VLOW,NA,7=11=4,0.706@15.23,6.77	85.19	VLOW,VLOW,NA,13=10=2,0.814@21.3,3.7
Cfb	MmuINT0035240	chr17:34994082-34994163	82	chr17:34994164-34994264=34993949-34994081:-	IR-C	68.89	LOW,LOW,NA,20=11=7,0.0012@26.18,11.82	100	VLOW,VLOW,NA,13=6=0,0.0126@19,0
Cfb	MmuINT0035241	chr17:34993528-34993824	297	chr17:34993825-34993874=34993319-34993527:-	IR-S	59.09	VLOW,VLOW,NA,14=12=9,0.529@20.68,14.32	82.61	VLOW,VLOW,NA,11=8=2,0.565@17.35,3.65
Cndp2	MmuINT0037876	chr18:84851320-84854994	3675	chr18:84854995-84855025=84851230-84851319:-	IR-C	77.03	SOK,SOK,NA,0=753=77,9.24e-111@666.53,198.76	59.42	SOK,SOK,NA,0=743=174,2.67e-109@592.27,404.48
Cog5	MmuINT0038754	chr12:32579074-32585761	6688	chr12:32578836-32579073=32585762-32585838:+	IR-S	46.92	SOK,SOK,NA,1=144=75,9.07e-22@106.52,120.51	24.52	SOK,SOK,NA,1=97=138,6.69e-15@61.01,187.8
Col20a1	MmuINT0039452	chr2:180734522-180734737	216	chr2:180734392-180734521=180734738-180734880:+	IR-S	34.61	LOW,OK,NA,12=8=19,0.382@14.81,27.97	50.38	VLOW,VLOW,NA,11=9=10,0.588@16.42,16.17
Crocc	MmuINT0042415	chr4:140575848-140576188	341	chr4:140576189-140576404=140575623-140575847:-	IR-S	29.66	LOW,LOW,NA,7=7=16,0.285@9.21,21.84	11.97	OK,OK,NA,6=2=28,0.588@4.51,33.18
Csf2ra	MmuINT0042761	chr19:61302558-61302708	151	chr19:61302709-61302829=61302428-61302557:-	IR-S	48.57	LOW,LOW,NA,18=16=18,0.687@25.26,26.74	20	OK,OK,NA,3=14=34,0.24@10.2,40.8
Csf2ra	MmuINT0042763	chr19:61301959-61302117	159	chr19:61302118-61302287=61301831-61301958:-	IR-S	40.32	OK,OK,NA,17=33=37,0.643@35.08,51.92	24.09	OK,OK,NA,14=19=52,0.641@20.48,64.52
Csf2ra	MmuINT0042764	chr19:61301725-61301830	106	chr19:61301831-61301958=61301695-61301724:-	IR-S	36.37	OK,OK,NA,26=13=27,0.99@31.21,54.61	15.84	OK,SOK,NA,14=11=54,0.985@17.8,94.59
Ctsw	MmuINT0043846	chr19:5466146-5466230	85	chr19:5466231-5466311=5466020-5466145:-	IR-S	26.83	LOW,LOW,NA,5=6=15,0.903@6.98,19.02	8.11	LOW,LOW,NA,2=1=17,0.802@1.62,18.38
Cubn	MmuINT0043975	chr2:13205756-13208607	2852	chr2:13208608-13208813=13205608-13205755:-	IR-S	24.5	LOW,LOW,NA,10=0=15,0.0346@6.23,19.19	5.96	OK,OK,NA,3=0=23,0.364@1.59,25.09
D030028A08Rik	MmuINT0045612	chr11:96822311-96824884	2574	chr11:96822175-96822310=96824885-96826374:+	IR-C	12	VLOW,VLOW,NA,3=0=11,0.364@1.68,12.32	29.73	VLOW,VLOW,NA,10=1=13,0.133@7.14,16.86
D17H6S56E-3	MmuINT0045842	chr17:35160888-35161114	227	chr17:35160795-35160887=35161115-35161416:+	IR-S	42.44	OK,OK,NA,13=24=25,0.626@26.35,35.74	24.32	OK,OK,NA,9=11=31,0.706@12.43,38.69
D430042O09Rik	MmuINT0046073	chr7:133014297-133015664	1368	chr7:133014157-133014296=133015665-133015766:+	IR-S	27.12	OK,OK,NA,15=17=43,0.24@20.34,54.66	12	OK,OK,NA,9=6=55,0.537@8.4,61.6
D630032N06Rik	MmuINT0046137	chr11:85048835-85050641	1807	chr11:85048668-85048834=85050642-85050749:+	IR-S	15.79	LOW,LOW,NA,5=1=16,0.186@3.47,18.53	0	OK,OK,NA,0=0=20,1@0,20
Daam2	MmuINT0046425	chr17:49598073-49598377	305	chr17:49598378-49598548=49595347-49598072:-	IR-S	100	VLOW,VLOW,NA,16=6=0,0.554@22,0	12.2	LOW,LOW,NA,2=3=18,0.855@2.81,20.19
Dab2ip	MmuINT0046471	chr2:35499512-35517011	17500	chr2:35499408-35499511=35517012-35517145:+	IR-S	40.96	SOK,SOK,NA,17=63=56,6.22e-10@56.38,81.27	66.02	LOW,LOW,NA,3=73=19,2.15e-11@63.09,32.47
Dclre1c	MmuINT0047122	chr2:3374857-3375962	1106	chr2:3374816-3374856=3375963-3378389:+	IR-C	83.36	VLOW,VLOW,NA,6=66=7,2.45e-05@66.17,13.21	98.37	LOW,LOW,NA,11=113=1,7.03e-08@123.31,2.04
Ddx11	MmuINT0047551	chr17:66498440-66498552	113	chr17:66498371-66498439=66498553-66498653:+	IR-S	42.43	OK,OK,NA,13=30=30,0.744@31.49,42.73	21.3	SOK,SOK,NA,19=28=90,0.982@29.59,109.32
Ddx26b	MmuINT0047667	chrX:53708494-53708625	132	chrX:53708016-53708493=53708626-53708703:+	IR-S	28.12	OK,OK,NA,3=15=23,0.199@11.53,29.47	43.86	LOW,LOW,NA,11=14=16,0.662@17.98,23.02
Ddx49	MmuINT0047869	chr8:72817799-72817897	99	chr8:72817898-72817986=72817727-72817798:-	IR-C	49.61	SOK,SOK,NA,386=252=324,1@477.25,484.75	28.94	SOK,SOK,NA,222=138=442,1@232.1,569.9
Ddx49	MmuINT0047870	chr8:72817587-72817726	140	chr8:72817727-72817798=72816765-72817586:-	IR-C	55.61	SOK,SOK,NA,309=548=342,0.219@666.76,532.24	36.17	SOK,SOK,NA,187=281=413,0.356@318.66,562.34
Dhps	MmuINT0048992	chr8:87595953-87596350	398	chr8:87595656-87595952=87596351-87596515:+	IR-S	46.76	SOK,SOK,NA,242=11=144,1.07e-32@185.66,211.39	14.81	SOK,SOK,NA,63=9=207,1.14e-07@41.33,237.73
Dmpk	MmuINT0050316	chr7:19669504-19671334	1831	chr7:19669198-19669503=19671335-19671426:+	IR-S	62.16	VLOW,VLOW,NA,11=12=7,0.647@18.65,11.35	10.62	SOK,SOK,NA,21=22=181,0.174@23.79,200.21
Dmpk	MmuINT0050317	chr7:19676390-19677029	640	chr7:19676278-19676389=19677030-19677193:+	IR-S	24.44	OK,OK,NA,7=15=34,0.33@13.69,42.31	9.01	SOK,SOK,NA,10=29=197,0.229@21.26,214.74
Dmpk	MmuINT0050322	chr7:19671934-19672241	308	chr7:19671838-19671933=19672242-19672390:+	IR-S	29.46	OK,OK,NA,13=10=28,0.0594@15.14,36.25	11.62	SOK,SOK,NA,20=32=200,0.00406@29.35,223.24
Dmpk	MmuINT0050325	chr7:19674346-19676277	1932	chr7:19674260-19674345=19676278-19676389:+	IR-S	30.12	OK,OK,NA,11=14=29,0.909@16.26,37.74	8.93	SOK,SOK,NA,23=18=209,0.968@22.32,227.68
Doc2g	MmuINT0052001	chr19:4006649-4006718	70	chr19:4006552-4006648=4006719-4007005:+	IR-S	6.98	OK,OK,NA,1=2=20,0.452@1.61,21.39	23.08	LOW,LOW,NA,7=2=15,0.289@5.54,18.46
Dock9	MmuINT0052554	chr14:121985565-121991033	5469	chr14:121991034-121991101=121985449-121985564:-	IR-C	19.03	OK,OK,NA,9=3=26,0.351@7.31,31.1	1.35	OK,OK,NA,1=1=76,0.714@1.06,77.32
Dus3l	MmuINT0053917	chr17:56907574-56907770	197	chr17:56907457-56907573=56907771-56907836:+	IR-S	35.27	SOK,SOK,NA,47=43=85,0.884@62.66,114.99	18.96	SOK,SOK,NA,27=18=99,0.805@27.56,117.79
Dus4l	MmuINT0053921	chr12:32337307-32339554	2248	chr12:32339555-32339691=32337156-32337306:-	IR-S	21.57	OK,OK,NA,22=0=40,0.00061@13.37,48.63	4.64	SOK,SOK,NA,7=4=113,0.687@5.75,118.25
Efcab4a	MmuINT0055460	chr7:148650193-148650594	402	chr7:148650030-148650192=148650595-148650741:+	IR-S	9.42	SOK,SOK,NA,17=14=149,0.973@16.96,163.04	24.64	SOK,SOK,NA,31=20=78,0.538@31.79,97.21
Efcab4a	MmuINT0055464	chr7:148651585-148651664	80	chr7:148651418-148651584=148651665-148651736:+	IR-S	12.05	SOK,SOK,NA,23=17=146,0.92@22.41,163.59	30.32	SOK,SOK,NA,21=26=54,0.955@30.62,70.38
Egfl8	MmuINT0055819	chr17:34752232-34752851	620	chr17:34752852-34752916=34752112-34752231:-	IR-S	69.23	VLOW,VLOW,NA,18=9=6,0.0471@22.85,10.15	100	VLOW,VLOW,NA,10=10=0,0.133@20,0
Egfl8	MmuINT0055826	chr17:34750527-34750721	195	chr17:34750722-34750875=34750295-34750526:-	IR-S	28.55	OK,OK,NA,10=10=25,0.762@12.86,32.17	58.62	VLOW,VLOW,NA,13=7=7,0.439@15.86,11.2
Ehmt1	MmuINT0055968	chr2:24695277-24703463	8187	chr2:24703464-24703609=24695050-24695276:-	IR-C	17.72	OK,OK,NA,13=0=30,0.0126@7.65,35.53	1.59	OK,OK,NA,1=0=31,0.714@0.51,31.49
Elmo3	MmuINT0056895	chr8:107832241-107832348	108	chr8:107832132-107832240=107832349-107832485:+	IR-S	41.97	VLOW,VLOW,NA,12=4=11,0.19@11.36,15.7	18.52	VLOW,VLOW,NA,3=2=11,0.855@2.96,13.04
Exoc6b	MmuINT0059785	chr6:84810713-84840510	29798	chr6:84840511-84840579=84810629-84810712:-	IR-S	78.25	SOK,SOK,NA,1022=0=142,4.54e-150@910.83,253.17	57.65	SOK,SOK,NA,343=0=126,7.55e-51@270.38,198.62
Fam120c	MmuINT0060650	chrX:147779480-147811290	31811	chrX:147778766-147779479=147811291-147811537:+	IR-S	35.48	OK,OK,NA,22=0=20,0.00061@14.9,27.1	16.92	OK,OK,NA,11=0=27,0.0247@6.43,31.57
Fam129c	MmuINT0060751	chr8:74128935-74129505	571	chr8:74128827-74128934=74129506-74129617:+	IR-S	21.05	OK,OK,NA,4=12=30,0.501@9.68,36.32	41.18	OK,OK,NA,17=25=30,0.175@29.65,42.35
Fam84b	MmuINT0062165	chr15:60655547-60656068	522	chr15:60656069-60656635=60650551-60655546:-	IR-C	8.33	VLOW,VLOW,NA,2=0=11,0.51@1.08,11.92	31.34	OK,OK,NA,9=12=23,0.34@13.79,30.21
Fanca	MmuINT0062262	chr8:125792979-125793189	211	chr8:125793190-125793262=125792843-125792978:-	IR-C	52.31	SOK,SOK,NA,94=63=72,1@127.57,116.3	26.07	SOK,SOK,NA,60=48=155,0.978@73.12,207.35
Fanca	MmuINT0062263	chr8:125792738-125792842	105	chr8:125792843-125792978=125792645-125792737:-	IR-C	54.45	SOK,SOK,NA,88=91=76,1@140.3,117.37	28.38	SOK,SOK,NA,49=54=132,1@67.14,169.44
Fanca	MmuINT0062264	chr8:125792450-125792644	195	chr8:125792645-125792737=125792144-125792449:-	IR-C	55.31	SOK,SOK,NA,103=83=73,0.479@144.44,116.71	33.38	SOK,SOK,NA,76=54=126,0.463@86.69,173.02
Fancm	MmuINT0062422	chr12:66194757-66195857	1101	chr12:66194640-66194756=66195858-66195944:+	IR-C	3.5	VLOW,VLOW,NA,1=0=13,0.714@0.52,14.27	19.08	VLOW,VLOW,NA,6=0=12,0.133@3.57,15.15
Farp2	MmuINT0062513	chr1:95476576-95496499	19924	chr1:95476317-95476575=95496500-95496678:+	IR-C	20.38	OK,OK,NA,13=1=25,0.0594@8.43,32.92	44.44	LOW,LOW,NA,28=0=16,8.1e-05@20.22,25.28
Flna	MmuINT0064814	chrX:71471674-71472199	526	chrX:71472200-71472315=71471541-71471673:-	IR-S	28.7	SOK,SOK,NA,371=679=1253,0.0277@688.54,1710.55	7.78	SOK,SOK,NA,191=327=2948,0.116@284.31,3370.04
Flt3l	MmuINT0065000	chr7:52387783-52389251	1469	chr7:52389252-52389396=52387598-52387782:-	IR-S	31.49	OK,OK,NA,19=20=40,0.699@25.64,55.78	13.81	OK,OK,NA,6=11=50,0.0247@9.67,60.36
Fmnl2	MmuINT0065122	chr2:52989493-52990873	1381	chr2:52989446-52989492=52990874-52993236:+	IR-S	29.8	OK,SOK,NA,42=4=53,9.47e-06@29.85,70.33	46.23	SOK,SOK,NA,82=4=49,1.04e-12@62.87,73.13
Frmd4a	MmuINT0065967	chr2:4352311-4394166	41856	chr2:4352245-4352310=4394167-4394261:+	IR-S	73.72	SOK,SOK,NA,0=202=36,3.03e-30@175.45,62.55	44.8	SOK,SOK,NA,0=112=69,4.3e-17@81.09,99.91
Fuz	MmuINT0066585	chr7:52154609-52154681	73	chr7:52154544-52154608=52154682-52154756:+	IR-S	23.53	OK,OK,NA,4=12=26,0.439@9.88,32.12	8.43	OK,OK,NA,4=3=38,0.892@3.79,41.21
Galt	MmuINT0067471	chr4:41702526-41702833	308	chr4:41702126-41702525=41702834-41703003:+	IR-S	33.6	SOK,SOK,NA,18=67=84,0.00419@56.78,112.22	10.9	SOK,SOK,NA,6=17=94,0.134@12.75,104.25
Garnl3	MmuINT0067598	chr2:32879055-32881599	2545	chr2:32881600-32881708=32879009-32879054:-	IR-S	22.58	VLOW,VLOW,NA,4=3=12,0.26@4.29,14.71	38.78	LOW,LOW,NA,18=1=15,0.00234@13.19,20.81
Gbp3	MmuINT0067953	chr3:142223248-142224703	1456	chr3:142223016-142223247=142224704-142224899:+	IR-C	69.12	LOW,LOW,NA,62=7=15,1.63e-08@58.35,26.07	37.25	OK,OK,NA,32=1=27,2.11e-05@22.65,38.15
Gcfc1	MmuINT0068106	chr16:91027575-91030677	3103	chr16:91030678-91030801=91027475-91027574:-	IR-S	54.97	SOK,SOK,NA,72=11=34,0.000783@64.31,52.69	36.41	SOK,SOK,NA,66=13=69,2.27e-10@53.89,94.11
Glb1l	MmuINT0069084	chr1:75206079-75207165	1087	chr1:75207166-75207353=75205956-75206078:-	IR-S	42.11	VLOW,VLOW,NA,8=8=11,0.422@11.37,15.63	61.29	VLOW,VLOW,NA,9=10=6,0.466@15.32,9.68
Glb1l	MmuINT0069086	chr1:75198049-75198317	269	chr1:75198318-75198436=75197974-75198048:-	IR-S	24.21	VLOW,VLOW,NA,3=4=12,0.679@4.76,14.91	41.7	VLOW,VLOW,NA,9=7=12,0.537@12.16,17
Glb1l	MmuINT0069088	chr1:75197633-75197772	140	chr1:75197773-75197862=75197519-75197632:-	IR-S	29.73	VLOW,VLOW,NA,5=6=13,0.937@7.14,16.86	6.98	OK,OK,NA,3=0=20,0.364@1.61,21.39
Glb1l	MmuINT0069090	chr1:75196702-75196904	203	chr1:75196905-75197036=75196486-75196701:-	IR-S	6.98	OK,OK,NA,2=1=20,0.802@1.61,21.39	22.58	VLOW,VLOW,NA,3=4=12,0.558@4.29,14.71
Glb1l	MmuINT0069099	chr1:75198666-75198761	96	chr1:75198762-75198883=75198625-75198665:-	IR-S	19.69	VLOW,VLOW,NA,4=2=12,0.77@3.63,14.79	35.06	VLOW,VLOW,NA,7=4=10,0.82@7.51,13.9
Gmip	MmuINT0071700	chr8:72335540-72337514	1975	chr8:72335432-72335539=72337515-72337595:+	IR-S	35.2	LOW,LOW,NA,2=16=17,0.00459@12.49,22.98	9.01	OK,OK,NA,0=5=26,0.186@2.81,28.34
Gmip	MmuINT0071701	chr8:72337596-72337680	85	chr8:72337515-72337595=72337681-72337851:+	IR-S	31.83	VLOW,VLOW,NA,4=7=12,0.76@7.39,15.82	10.62	OK,OK,NA,0=6=26,0.133@3.42,28.76
Gpd2	MmuINT0072648	chr2:57090400-57120383	29984	chr2:57090089-57090399=57120384-57120493:+	IR-C	37.5	VLOW,VLOW,NA,12=0=10,0.0176@8.25,13.75	20	VLOW,VLOW,NA,6=0=12,0.133@3.6,14.4
Gpt	MmuINT0073470	chr15:76529320-76529425	106	chr15:76529145-76529319=76529426-76529581:+	IR-S	42.5	OK,OK,NA,17=17=23,0.985@24.22,32.77	26.61	OK,OK,NA,18=11=40,0.904@18.36,50.64
Gtpbp6	MmuINT0075089	chr5:110535803-110535888	86	chr5:110535889-110535959=110535672-110535802:-	IR-S	71.18	SOK,SOK,NA,130=201=67,0.993@283.3,114.7	50.1	SOK,SOK,NA,89=150=119,0.996@179.36,178.64
H2-Ke6	MmuINT0075549	chr17:34164786-34164946	161	chr17:34164947-34165000=34164568-34164785:-	IR-C	39.94	SOK,SOK,NA,22=107=97,0.00174@90.26,135.74	24.09	SOK,SOK,NA,10=56=104,0.00847@40.95,129.05
Hap1	MmuINT0075910	chr11:100213630-100214857	1228	chr11:100214858-100214924=100213499-100213629:-	IR-S	2.13	OK,OK,NA,0=1=23,0.51@0.51,23.49	18.68	VLOW,VLOW,NA,4=2=13,0.558@3.56,15.5
Hap1	MmuINT0075914	chr11:100210174-100210550	377	chr11:100210551-100210933=100209966-100210173:-	IR-S	75.7	OK,OK,NA,24=57=13,0.0387@71.16,22.84	92.73	OK,OK,NA,17=34=2,0.0677@49.15,3.85
Hdac4	MmuINT0076364	chr1:93861404-93864929	3526	chr1:93864930-93865035=93861357-93861403:-	IR-S	39.29	LOW,LOW,NA,22=0=17,0.00061@15.32,23.68	22.67	OK,OK,NA,17=0=29,0.00328@10.43,35.57
Hdac6	MmuINT0076408	chrX:7524371-7524700	330	chrX:7524701-7525015=7524251-7524370:-	IR-C	16.13	VLOW,VLOW,NA,3=2=13,0.855@2.9,15.1	40.43	VLOW,VLOW,NA,3=16=14,0.00459@13.34,19.66
Herc1	MmuINT0077180	chr9:66220549-66224123	3575	chr9:66219593-66220548=66224124-66224219:+	IR-C	43.59	OK,OK,NA,34=0=22,1.08e-05@24.41,31.59	24.68	OK,OK,NA,19=0=29,0.00167@11.85,36.15
Hoxa3	MmuINT0078749	chr6:52133790-52150835	17046	chr6:52150836-52150937=52133707-52133789:-	IR-C	9.33	VLOW,VLOW,NA,0=2=10,0.0346@1.13,10.93	32.63	LOW,LOW,NA,0=16=17,0.00459@10.92,22.55
Ift80	MmuINT0080622	chr3:68794884-68798420	3537	chr3:68798421-68798504=68794664-68794883:-	IR-S	21.5	OK,OK,NA,13=10=42,0.0126@13.97,51.02	3.53	OK,OK,NA,3=3=82,0.364@3.11,84.89
Ikbke	MmuINT0081107	chr1:133166828-133167463	636	chr1:133167464-133167660=133166763-133166827:-	IR-S	4.11	VLOW,VLOW,NA,0=1=12,0.714@0.54,12.49	30.06	VLOW,VLOW,NA,5=6=13,0.36@7.27,16.91
Il18bp	MmuINT0081398	chr7:109166179-109166623	445	chr7:109166624-109166669=109166111-109166178:-	IR-S	57.89	LOW,LOW,NA,14=19=12,0.881@26.05,18.95	100	VLOW,VLOW,NA,11=12=0,0.48@23,0
Il3ra	MmuINT0081688	chr14:15179027-15179523	497	chr14:15179009-15179026=15179524-15179702:+	IR-C	20.37	SOK,SOK,NA,0=63=37,6.22e-10@37.92,148.22	39.93	VLOW,SOK,NA,1=59=14,2.39e-06@43.51,65.45
Irak2	MmuINT0083231	chr6:113636953-113640776	3824	chr6:113636752-113636952=113640777-113641065:+	IR-S	23.64	OK,OK,NA,0=26=42,0.000159@16.08,51.92	40.87	OK,OK,NA,0=47=34,1.36e-07@33.1,47.9
Irf9	MmuINT0083353	chr14:56223559-56223888	330	chr14:56223416-56223558=56223889-56224069:+	IR-C	58.06	LOW,LOW,NA,22=14=13,0.937@28.45,20.55	38.78	LOW,LOW,NA,13=6=15,0.588@13.19,20.81
Itga2b	MmuINT0083673	chr11:102319167-102319426	260	chr11:102319427-102319506=102319086-102319166:-	IR-S	40.12	VLOW,VLOW,NA,9=6=11,0.537@10.63,15.87	22.91	VLOW,VLOW,NA,2=4=10,0.558@3.76,12.65
Itga2b	MmuINT0083675	chr11:102318643-102318773	131	chr11:102318774-102318873=102318499-102318642:-	IR-S	0	LOW,LOW,NA,0=0=15,0.714@0,15	15.3	VLOW,VLOW,NA,3=2=14,0.855@2.92,16.14
Itpr1	MmuINT0084431	chr6:108338333-108339360	1028	chr6:108338179-108338332=108339361-108339548:+	IR-S	32.67	OK,OK,NA,32=1=34,0.000214@21.89,45.11	15.32	OK,OK,NA,16=1=47,0.0256@9.8,54.2
Krtcap3	MmuINT0089003	chr5:31554625-31554737	113	chr5:31554565-31554624=31554738-31554944:+	IR-S	100	LOW,LOW,NA,14=16=0,0.00459@30,0	76.63	LOW,LOW,NA,11=16=4,0.00459@23.85,7.27
Krtcap3	MmuINT0089004	chr5:31554945-31555027	83	chr5:31554738-31554944=31555028-31555162:+	IR-S	100	OK,OK,NA,30=21=0,0.934@51.88,0	70.42	LOW,LOW,NA,11=22=7,0.79@28.4,11.93
Lars2	MmuINT0090002	chr9:123304130-123318731	14602	chr9:123304069-123304129=123318732-123318821:+	IR-S	22.39	OK,OK,NA,15=0=26,0.00643@9.18,31.82	42.86	OK,OK,NA,30=0=20,4.13e-05@21.43,28.57
Lin9	MmuINT0091200	chr1:182571529-182578431	6903	chr1:182571465-182571528=182578432-182578464:+	IR-S	22.58	LOW,OK,NA,12=1=17,0.0176@8.18,28.05	4.56	OK,OK,NA,2=1=26,0.51@1.75,36.6
Lins	MmuINT0091232	chr7:73854322-73855044	723	chr7:73854180-73854321=73855045-73855632:+	IR-C	37.25	LOW,LOW,NA,12=7=16,0.853@13.04,21.96	15.56	OK,OK,NA,10=4=38,0.283@8.09,43.91
Llgl1	MmuINT0091360	chr11:60516384-60518170	1787	chr11:60516286-60516383=60518171-60518252:+	IR-S	38.2	SOK,SOK,NA,43=46=72,0.936@61.5,99.5	10.66	SOK,SOK,NA,13=8=88,0.884@11.62,97.38
Llgl2	MmuINT0091386	chr11:115704729-115705807	1079	chr11:115704631-115704728=115705808-115705889:+	IR-S	29.41	OK,OK,NA,10=10=24,0.466@12.94,31.06	0	VLOW,VLOW,NA,0=0=14,1@0,14
Lmbr1l	MmuINT0091452	chr15:98736766-98737967	1202	chr15:98737968-98738041=98736675-98736765:-	IR-S	46.37	SOK,SOK,NA,32=51=48,0.981@60.74,70.26	30.56	OK,OK,NA,19=25=50,0.987@28.73,65.27
Lpp	MmuINT0092107	chr16:24393691-24442866	49176	chr16:24393436-24393690=24442867-24442976:+	IR-C	66.67	VLOW,VLOW,NA,52=0=13,2.52e-08@43.34,21.66	30.12	OK,OK,NA,25=0=29,0.000222@16.26,37.74
Lrdd	MmuINT0092259	chr7:148627721-148628049	329	chr7:148628050-148628463=148627511-148627720:-	IR-S	23.94	OK,OK,NA,3=14=27,0.24@10.53,33.47	43.66	OK,OK,NA,19=12=20,0.728@22.27,28.73
Mamdc4	MmuINT0094701	chr2:25418890-25419051	162	chr2:25419052-25419227=25418635-25418889:-	IR-S	52.77	VLOW,VLOW,NA,6=17=10,0.367@17.57,15.72	30.16	LOW,LOW,NA,5=11=18,0.4@10.41,24.12
Mamstr	MmuINT0094736	chr7:52899944-52900075	132	chr7:52899889-52899943=52900076-52901138:+	IR-S	20	OK,OK,NA,3=7=20,0.687@6,24	0	VLOW,VLOW,NA,0=0=10,1@0,10
Map3k11	MmuINT0095064	chr19:5689267-5689476	210	chr19:5689131-5689266=5689477-5689512:+	IR-S	89.68	OK,OK,NA,22=16=2,0.566@39.79,4.58	64.95	VLOW,LOW,NA,14=14=7,0.5@25.82,13.93
Mapk11	MmuINT0095476	chr15:88975606-88975804	199	chr15:88975805-88975876=88975526-88975605:-	IR-S	39.65	SOK,SOK,NA,137=118=183,0.966@178.06,271.03	22.05	SOK,SOK,NA,59=79=230,0.88@84.22,297.72
Mapk8	MmuINT0095565	chr14:34203931-34206127	2197	chr14:34206128-34206293=34203859-34203930:-	IR-C	67.44	LOW,LOW,NA,15=14=7,0.987@24.28,11.72	40	VLOW,VLOW,NA,5=11=12,0.706@11.2,16.8
Mapk8	MmuINT0095566	chr14:34202169-34203858	1690	chr14:34203859-34203930=34201986-34202168:-	IR-C	76.28	OK,OK,NA,17=20=6,0.699@34.02,10.58	52.01	VLOW,VLOW,NA,9=14=11,0.946@18.12,16.72
Mapk8ip1	MmuINT0095572	chr2:92229438-92231192	1755	chr2:92231193-92231298=92229132-92229437:-	IR-S	28.42	OK,OK,NA,3=24=34,0.0289@17.34,43.66	46.34	OK,OK,NA,2=55=33,1.31e-06@41.71,48.29
Mbd4	MmuINT0096242	chr6:115795636-115798923	3288	chr6:115798924-115799750=115795561-115795635:-	IR-C	36.51	SOK,SOK,NA,36=22=51,0.621@40.03,69.61	14.97	SOK,SOK,NA,24=2=74,0.0101@14.98,85.08
Mink1	MmuINT0098818	chr11:70421929-70422341	413	chr11:70421843-70421928=70422342-70422460:+	IR-C	11.11	OK,OK,NA,5=4=36,0.142@5,40	26.83	OK,OK,NA,18=4=30,0.0144@13.95,38.05
Mlst8	MmuINT0099423	chr17:24615108-24615264	157	chr17:24615265-24615423=24615056-24615107:-	IR-S	30.95	SOK,SOK,NA,47=31=87,0.899@51.07,113.93	10.24	SOK,SOK,NA,15=6=92,0.33@11.57,101.43
Mmp19	MmuINT0099632	chr10:128235348-128235491	144	chr10:128235183-128235347=128235492-128235619:+	IR-S	72.97	VLOW,VLOW,NA,19=8=5,0.641@23.35,8.65	10.26	OK,OK,NA,11=5=70,0.706@8.82,77.18
Msh3	MmuINT0101175	chr13:93115055-93116685	1631	chr13:93116686-93116805=93114911-93115054:-	IR-C	21.73	OK,OK,NA,8=12=35,0.0176@12.18,43.85	4.7	OK,OK,NA,4=3=69,0.26@3.67,74.36
Mthfsd	MmuINT0101811	chr8:123628406-123629617	1212	chr8:123629618-123629731=123628292-123628405:-	IR-S	21.43	OK,OK,NA,1=17=33,0.00328@10.93,40.07	39.33	OK,OK,NA,5=30=27,4.13e-05@24.38,37.62
Mtx3	MmuINT0102258	chr13:93615231-93615575	345	chr13:93615161-93615230=93615576-93615652:+	IR-S	25	VLOW,VLOW,NA,4=4=12,0.77@5,15	5.88	OK,OK,NA,0=3=24,0.364@1.59,25.41
Mtx3	MmuINT0102262	chr13:93617849-93618872	1024	chr13:93617772-93617848=93618873-93619030:+	IR-S	18.37	OK,OK,NA,4=5=20,0.679@5.33,23.67	44	OK,OK,NA,13=20=21,0.142@23.76,30.24
Myo7a	MmuINT0104567	chr7:105214292-105214850	559	chr7:105214851-105214977=105214122-105214291:-	IR-S	21.66	VLOW,VLOW,NA,4=4=13,0.26@4.94,17.86	6.01	SOK,SOK,NA,2=17=135,0.0144@10.33,161.59
Mysm1	MmuINT0104973	chr4:94637393-94639608	2216	chr4:94639609-94639679=94637315-94637392:-	IR-C	41.04	OK,OK,NA,44=2=29,2.66e-07@33.35,47.91	7.67	OK,OK,NA,8=1=49,0.0678@4.97,59.85
Naa16	MmuINT0105192	chr14:79783201-79784460	1260	chr14:79784461-79784565=79783043-79783200:-	IR-S	22.45	OK,OK,NA,12=10=37,0.766@13.47,46.53	4.09	OK,OK,NA,4=1=57,0.558@2.6,60.99
Naaladl1	MmuINT0105300	chr19:6114778-6114853	76	chr19:6114604-6114777=6114854-6114941:+	IR-S	54.84	VLOW,VLOW,NA,12=5=7,0.529@13.16,10.84	36.59	VLOW,VLOW,NA,11=4=13,0.203@10.25,17.75
Nbeal2	MmuINT0106096	chr9:110543996-110544274	279	chr9:110544275-110544381=110543915-110543995:-	IR-S	5.46	OK,OK,NA,2=1=26,0.802@1.61,27.94	25.82	VLOW,VLOW,NA,5=2=10,0.452@4.5,12.92
Ncrna00085	MmuINT0106771	chr17:17968227-17969022	796	chr17:17967939-17968226=17969023-17969103:+	IR-S	90	OK,OK,NA,26=28=3,0.996@51.3,5.7	73.47	OK,OK,NA,28=44=13,0.936@62.45,22.55
Nfic	MmuINT0108099	chr10:80872428-80883011	10584	chr10:80883012-80883543=80872356-80872427:-	IR-S	44.83	SOK,SOK,NA,1=841=518,1.28e-123@609.69,750.31	8.94	SOK,SOK,NA,0=163=830,1.52e-24@88.77,904.23
Nfic	MmuINT0108100	chr10:80871155-80872355	1201	chr10:80872356-80872427=80871080-80871154:-	IR-S	33.55	SOK,SOK,NA,410=2=408,8.56e-57@275.11,544.89	5.1	SOK,SOK,NA,65=2=623,6.21e-09@35.19,654.81
Ng23	MmuINT0108349	chr17:35163403-35163638	236	chr17:35163639-35163731=35163283-35163402:-	IR-C	64.04	SOK,SOK,NA,51=81=37,0.927@108.27,60.79	88.43	SOK,SOK,NA,40=67=7,0.916@100.81,13.19
Nit1	MmuINT0108721	chr1:173275132-173275666	535	chr1:173275667-173275776=173275045-173275131:-	IR-C	76.63	OK,OK,NA,28=26=8,0.736@47.69,14.54	57.19	OK,OK,NA,20=35=20,0.921@43.23,32.36
Nol8	MmuINT0109464	chr13:49748767-49748897	131	chr13:49748719-49748766=49748898-49749051:+	IR-S	96.08	SOK,SOK,NA,75=72=3,1@144.12,5.88	77.14	SOK,SOK,NA,92=70=24,0.999@143.48,42.52
Nr2c2ap	MmuINT0110498	chr8:72656554-72656995	442	chr8:72656486-72656553=72656996-72657647:+	IR-C	42.35	SOK,SOK,NA,84=154=162,3.14e-23@169.4,230.6	18.52	SOK,SOK,NA,53=77=286,5.6e-12@77.04,338.96
Nrm	MmuINT0110823	chr17:36001234-36001455	222	chr17:36001057-36001233=36001456-36002345:+	IR-S	26.13	SOK,SOK,NA,64=65=185,0.684@82.55,233.36	9.75	SOK,SOK,NA,25=24=230,0.763@27.27,252.43
Nt5m	MmuINT0111221	chr11:59661875-59666292	4418	chr11:59661575-59661874=59666293-59666393:+	IR-S	34.43	OK,OK,NA,32=10=40,0.00406@28.23,53.77	13.38	OK,OK,NA,18=3=68,0.0471@11.91,77.09
Nudt13	MmuINT0111477	chr14:21125589-21126914	1326	chr14:21125454-21125588=21126915-21127021:+	IR-S	34.07	OK,OK,NA,11=20=30,0.239@20.78,40.22	17.43	OK,OK,NA,14=5=45,0.529@11.16,52.84
Nup62-il4i1	MmuINT0112004	chr7:52092237-52092745	509	chr7:52092001-52092236=52092746-52092858:+	IR-C	29.17	LOW,LOW,NA,7=7=17,0.687@9.04,21.96	13.85	OK,OK,NA,3=6=28,0.36@5.12,31.88
Nup62-il4i1	MmuINT0112006	chr7:52093561-52094520	960	chr7:52093359-52093560=52094521-52094589:+	IR-C	63.4	VLOW,VLOW,NA,6=11=5,0.565@14.15,8.17	26.59	LOW,LOW,NA,8=5=18,0.76@8.32,22.97
Nup62-il4i1	MmuINT0112007	chr7:52094590-52094693	104	chr7:52094521-52094589=52094694-52094830:+	IR-C	69.79	VLOW,VLOW,NA,10=8=4,0.955@15.69,6.79	7.45	LOW,LOW,NA,2=1=19,0.802@1.64,20.42
Nup62-il4i1	MmuINT0112008	chr7:52094831-52094952	122	chr7:52094694-52094830=52094953-52096173:+	IR-C	53.49	VLOW,VLOW,NA,11=12=10,0.95@17.65,15.35	32	LOW,LOW,NA,7=9=17,0.815@10.56,22.44
Parp8	MmuINT0115501	chr13:117814085-117814171	87	chr13:117814172-117814323=117813983-117814084:-	IR-S	47.06	SOK,SOK,NA,14=50=36,0.147@47.06,52.94	26.67	SOK,SOK,NA,19=37=77,0.638@35.47,97.53
Pcf11	MmuINT0116059	chr7:99814376-99817938	3563	chr7:99817939-99818422=99814250-99814375:-	IR-C	47.59	SOK,SOK,NA,198=5=115,8.21e-25@154.11,169.72	31.42	SOK,SOK,NA,108=7=129,3.04e-12@77.66,169.51
Pcyt2	MmuINT0116609	chr11:120473398-120473776	379	chr11:120473777-120473915=120473315-120473397:-	IR-S	54.16	SOK,SOK,NA,321=154=201,0.971@366.12,309.88	34.46	SOK,SOK,NA,209=97=291,0.898@205.73,391.27
Pgam2	MmuINT0118293	chr11:5701843-5703001	1159	chr11:5703002-5703182=5701640-5701842:-	IR-S	100	OK,OK,NA,46=51=0,0.67@97,0	83.09	OK,OK,NA,21=22=4,0.79@39.36,8.01
Phkb	MmuINT0119038	chr8:88365003-88366902	1900	chr8:88364901-88365002=88366903-88367011:+	IR-S	36.96	VLOW,VLOW,NA,7=6=11,0.894@8.9,15.19	21.1	VLOW,VLOW,NA,2=5=13,0.186@4.24,15.85
Phospho1	MmuINT0119176	chr11:95686024-95689979	3956	chr11:95685814-95686023=95689980-95690089:+	IR-C	24.82	SOK,SOK,NA,11=57=103,0.00345@42.44,128.56	3.73	SOK,SOK,NA,1=10=142,0.133@5.71,147.29
Pign	MmuINT0119551	chr1:107554428-107555463	1036	chr1:107555464-107555583=107554179-107554427:-	IR-S	36.84	LOW,LOW,NA,21=0=17,0.00061@14.79,25.36	0	OK,OK,NA,0=0=74,1@0,80.68
Plcd3	MmuINT0121460	chr11:102940984-102941500	517	chr11:102941501-102941729=102940854-102940983:-	IR-S	33.81	OK,OK,NA,26=21=46,0.000159@31.44,61.56	8.55	SOK,SOK,NA,10=13=123,0.0126@12.48,133.52
Plekha1	MmuINT0121824	chr7:138051940-138054345	2406	chr7:138051850-138051939=138054346-138056816:+	IR-C	18.07	OK,OK,NA,2=13=34,0.0602@8.85,40.15	33.33	OK,OK,NA,8=23=31,0.37@20.66,41.34
Plekhm3	MmuINT0122185	chr1:64985114-65003268	18155	chr1:65003269-65003398=64984271-64985113:-	IR-S	28.57	VLOW,VLOW,NA,8=0=10,0.0678@5.14,12.86	2.56	LOW,LOW,NA,1=0=19,0.714@0.51,19.49
Plekhn1	MmuINT0122199	chr4:155599782-155602325	2544	chr4:155602326-155602425=155599635-155599781:-	IR-C	88.6	VLOW,VLOW,NA,6=10=1,0.466@15.09,1.94	72.15	LOW,LOW,NA,15=17=6,0.973@27.54,10.63
Pltp	MmuINT0122507	chr2:164665691-164665820	130	chr2:164665821-164665884=164665614-164665690:-	IR-C	25.65	SOK,SOK,NA,64=54=171,1@74.13,214.87	7.94	SOK,SOK,NA,21=14=203,0.95@18.9,219.1
Pnpla6	MmuINT0123151	chr8:3515557-3516680	1124	chr8:3515384-3515556=3516681-3516749:+	IR-C	25.18	OK,OK,NA,25=10=52,0.0229@21.91,65.09	6.67	OK,OK,NA,4=0=28,0.26@2.13,29.87
Ppp4r1l-ps	MmuINT0125491	chr2:173415450-173417617	2168	chr2:173417618-173417722=173415289-173415449:-	IR-S	44.73	OK,OK,NA,6=29=21,0.091@25.33,31.29	27.29	VLOW,VLOW,NA,3=7=13,0.687@6.36,16.96
Prmt6	MmuINT0126828	chr3:110050774-110052604	1831	chr3:110052605-110053916=110049028-110050773:-	IR-C	53.99	SOK,SOK,NA,112=3=49,2.65e-13@88.54,75.46	71.03	SOK,SOK,NA,205=1=42,6.59e-29@176.15,71.85
Prpf40b	MmuINT0127140	chr15:99146013-99146153	141	chr15:99145914-99146012=99146154-99146331:+	IR-S	16.67	LOW,LOW,NA,4=2=15,0.26@3.5,17.5	0	OK,OK,NA,0=0=23,1@0,23
Prr7	MmuINT0127339	chr13:55565776-55573148	7373	chr13:55565628-55565775=55573149-55573797:+	IR-S	72.09	VLOW,VLOW,NA,3=59=12,4.27e-08@53.35,20.65	43.93	OK,OK,NA,5=42=30,7.29e-07@33.83,43.17
Purg	MmuINT0129743	chr8:34497681-34527028	29348	chr8:34496797-34497680=34527029-34527941:+	IR-C	24.14	OK,OK,NA,9=5=22,0.0484@8.69,27.31	43.59	VLOW,VLOW,NA,12=5=11,0.0176@12.21,15.79
Pusl1	MmuINT0129794	chr4:155265525-155265739	215	chr4:155265740-155265871=155265467-155265524:-	IR-S	42.57	SOK,SOK,NA,85=44=87,0.93@91.95,124.05	25.49	SOK,SOK,NA,48=30=114,0.978@48.94,143.06
Rabl2	MmuINT0130855	chr15:89414439-89414709	271	chr15:89414710-89414821=89414341-89414438:-	IR-S	30.43	OK,OK,NA,8=13=24,0.814@13.69,31.31	14.81	OK,OK,NA,7=9=46,0.888@9.18,52.82
Raf1	MmuINT0131165	chr6:115570346-115571833	1488	chr6:115571834-115571880=115570227-115570345:-	IR-S	31.37	SOK,SOK,NA,119=169=315,2.02e-25@189.17,413.86	14.35	SOK,SOK,NA,59=67=376,1.62e-10@72.04,429.96
Ralgapa1	MmuINT0131239	chr12:56820696-56823760	3065	chr12:56823761-56823928=56820571-56820695:-	IR-C	68.12	SOK,SOK,NA,87=1=20,1.94e-13@73.97,34.62	44.62	SOK,SOK,NA,68=0=41,1.16e-10@49.17,61.03
Ralgps1	MmuINT0131367	chr2:32993230-32996514	3285	chr2:32996515-32996606=32992493-32993229:-	IR-S	31.84	VLOW,VLOW,NA,7=5=13,0.501@8.01,17.14	13.59	VLOW,VLOW,NA,1=3=13,0.677@2.32,14.77
Ranbp17	MmuINT0131456	chr11:33404829-33413601	8773	chr11:33413602-33413746=33404682-33404828:-	IR-S	30.9	VLOW,VLOW,NA,12=0=12,0.0176@7.85,17.56	6.23	OK,OK,NA,3=0=20,0.364@1.59,23.99
Ranbp2	MmuINT0131483	chr10:57909800-57914731	4932	chr10:57909600-57909799=57914732-57914799:+	IR-C	27.27	OK,OK,NA,39=0=52,2e-06@24.82,66.18	3.88	OK,OK,NA,4=1=62,0.26@2.6,64.4
Rell2	MmuINT0133531	chr18:38118044-38118165	122	chr18:38117668-38118043=38118166-38118225:+	IR-C	90.22	OK,OK,NA,20=18=2,0.938@36.14,3.92	72.15	LOW,LOW,NA,21=11=6,0.823@27.54,10.63
Rfx5	MmuINT0134073	chr3:94760529-94760642	114	chr3:94760409-94760528=94760643-94760724:+	IR-S	32.92	SOK,SOK,NA,27=26=54,0.998@35.22,71.78	14.75	OK,OK,NA,7=11=52,0.888@10.32,59.68
Rhbdd3	MmuINT0134487	chr11:5004408-5005187	780	chr11:5004024-5004407=5005188-5005350:+	IR-S	33.96	SOK,SOK,NA,50=58=105,0.274@72.33,140.67	16.76	SOK,SOK,NA,22=16=94,0.0236@22.18,110.15
Rhbdl1	MmuINT0134527	chr17:25973139-25973355	217	chr17:25973356-25973517=25972914-25973138:-	IR-S	47.17	VLOW,VLOW,NA,11=14=14,0.382@18.4,20.6	31.25	VLOW,VLOW,NA,8=2=11,0.422@6.56,14.44
Rnf123	MmuINT0135457	chr9:107969845-107970452	608	chr9:107970453-107970526=107969727-107969844:-	IR-S	28.74	OK,OK,NA,20=5=31,0.0714@16.09,39.91	4.85	OK,OK,NA,5=0=49,0.186@2.62,51.38
Rnf123	MmuINT0135488	chr9:107971618-107972006	389	chr9:107972007-107972132=107971503-107971617:-	IR-S	23.71	OK,OK,NA,13=10=37,0.221@14.23,45.77	8.57	OK,OK,NA,4=2=32,1.32e-08@3.26,34.74
Rps6ka3	MmuINT0137078	chrX:155723255-155749395	26141	chrX:155723198-155723254=155749396-155749512:+	IR-S	18.72	SOK,SOK,NA,0=35=76,7.68e-06@20.78,90.22	1.15	SOK,SOK,NA,0=4=172,0.26@2.02,173.98
Rundc3a	MmuINT0137938	chr11:102262315-102263294	980	chr11:102262208-102262314=102263295-102263869:+	IR-C	21.39	SOK,SOK,NA,0=43=79,5.21e-07@26.1,95.9	49.45	OK,OK,NA,0=45=23,2.66e-07@33.63,34.37
Sap25	MmuINT0138769	chr5:138083242-138083323	82	chr5:138083138-138083241=138083324-138083462:+	IR-C	38.27	OK,OK,NA,13=18=25,0.964@21.43,34.57	15.79	OK,OK,NA,6=6=32,0.951@6.95,37.05
Sbno2	MmuINT0139122	chr10:79521478-79521549	72	chr10:79521550-79521644=79521382-79521477:-	IR-S	30.71	OK,OK,NA,14=19=40,0.000854@23.17,52.28	47.38	OK,OK,NA,33=25=34,1.51e-05@45.12,50.11
Sh3pxd2a	MmuINT0143161	chr19:47388657-47394765	6109	chr19:47394766-47394810=47388525-47388656:-	IR-C	0	OK,SOK,NA,0=0=95,1@0,148.18	22.7	SOK,SOK,NA,0=50=55,4.94e-08@30.68,104.46
Sirt4	MmuINT0143967	chr5:115929822-115930239	418	chr5:115930240-115930534=115929611-115929821:-	IR-S	45.21	SOK,SOK,NA,30=36=40,5.49e-06@47.92,58.08	27.39	SOK,SOK,NA,19=24=57,0.000311@27.39,72.61
Slc25a42	MmuINT0145708	chr8:72710676-72712198	1523	chr8:72712199-72712350=72708239-72710675:-	IR-C	21.43	OK,OK,NA,10=3=24,0.289@7.95,29.14	38.99	VLOW,VLOW,NA,12=2=11,0.0781@9.77,15.29
Slc26a6	MmuINT0145840	chr9:108757166-108758107	942	chr9:108756374-108757165=108758108-108758273:+	IR-S	30	LOW,LOW,NA,6=9=17,0.537@9.75,22.75	6.71	OK,OK,NA,1=3=27,0.677@2.13,29.66
Slc35e2	MmuINT0146384	chr4:154975848-154983947	8100	chr4:154975525-154975847=154983948-154984428:+	IR-C	84.21	VLOW,VLOW,NA,24=8=3,0.000311@29.47,5.53	66.67	VLOW,VLOW,NA,12=8=5,0.0781@16.67,8.33
Smarcd3	MmuINT0148789	chr5:24098937-24099042	106	chr5:24099043-24099165=24098835-24098936:-	IR-C	29.1	SOK,SOK,NA,44=34=95,0.994@50.34,122.66	11.16	SOK,SOK,NA,33=21=215,0.963@30.02,238.98
Smarcd3	MmuINT0148790	chr5:24098623-24098834	212	chr5:24098835-24098936=24098440-24098622:-	IR-C	24.52	SOK,SOK,NA,37=21=86,0.799@36.9,113.59	7.17	SOK,SOK,NA,15=16=195,0.973@17.12,221.67
Smarcd3	MmuINT0148792	chr5:24101893-24102624	732	chr5:24102625-24102667=24101770-24101892:-	IR-S	22.35	OK,OK,NA,4=15=33,0.33@11.62,40.38	6.75	OK,OK,NA,1=10=76,0.133@5.87,81.13
Smarcd3	MmuINT0148797	chr5:24099838-24100649	812	chr5:24100650-24100811=24099740-24099837:-	IR-S	27.01	SOK,SOK,NA,19=55=100,0.000121@47,127	10.55	SOK,SOK,NA,14=28=178,0.26@23.22,196.84
Snhg7	MmuINT0149706	chr2:26494992-26495577	586	chr2:26495578-26495764=26494950-26494991:-	IR-S	16.74	OK,OK,NA,8=16=58,0.775@14.01,69.69	33.99	SOK,SOK,NA,28=25=50,0.998@35.51,68.96
Snhg7	MmuINT0149708	chr2:26493154-26493560	407	chr2:26493561-26493615=26492696-26493153:-	IR-S	17.43	SOK,SOK,NA,17=21=90,0.969@22.31,105.69	33.61	SOK,SOK,NA,40=41=80,0.945@54.11,106.89
Sorbs3	MmuINT0150415	chr14:70591955-70592413	459	chr14:70592414-70592500=70591893-70591954:-	IR-S	93.35	SOK,SOK,NA,6=688=24,1.86e-93@670.91,47.79	75.12	SOK,SOK,NA,7=422=69,1.77e-51@375.62,124.41
Sorbs3	MmuINT0150428	chr14:70595769-70599088	3320	chr14:70599089-70599152=70595730-70595768:-	IR-S	6.98	OK,OK,NA,0=3=20,0.364@1.76,23.4	73.33	VLOW,VLOW,NA,0=66=12,3.01e-11@62.56,22.75
Spag9	MmuINT0150947	chr11:93973461-93975486	2026	chr11:93973347-93973460=93975487-93975663:+	IR-S	45.18	SOK,SOK,NA,97=90=115,1@137.67,167.04	24.44	SOK,SOK,NA,93=68=252,0.897@101.43,313.57
Ssbp1	MmuINT0152772	chr6:40421459-40422069	611	chr6:40421414-40421458=40422070-40422132:+	IR-C	31.82	OK,OK,NA,0=42=45,1.9e-07@27.68,59.32	8.76	SOK,SOK,NA,0=24=125,3.53e-08@13.05,135.95
Ssx2ip	MmuINT0153041	chr3:146067749-146080570	12822	chr3:146067651-146067748=146080571-146080754:+	IR-S	25.93	VLOW,VLOW,NA,7=0=10,0.000159@4.41,12.59	48.84	VLOW,VLOW,NA,21=0=11,0.000854@15.63,16.37
St3gal6	MmuINT0153194	chr16:58472577-58473521	945	chr16:58473522-58473659=58472424-58472576:-	IR-S	21.64	OK,OK,NA,20=11=58,0.699@19.48,70.55	74.27	OK,OK,NA,24=15=7,0.959@35.21,12.2
Stard13	MmuINT0153671	chr5:151866232-151875875	9644	chr5:151875876-151875939=151864871-151866231:-	IR-C	9.68	SOK,SOK,NA,18=2=96,0.00167@11.29,105.36	24.98	SOK,SOK,NA,57=0=88,2.39e-09@36.67,110.12
Stk11ip	MmuINT0154024	chr1:75518218-75518338	121	chr1:75518104-75518217=75518339-75518424:+	IR-C	75.74	OK,OK,NA,20=25=7,0.992@39.54,12.67	60.6	LOW,LOW,NA,14=24=12,0.902@30.51,19.84
Strn4	MmuINT0154496	chr7:17415835-17416373	539	chr7:17415675-17415834=17416374-17416487:+	IR-S	25.91	SOK,SOK,NA,0=521=745,7.37e-77@328.02,937.98	8.26	SOK,SOK,NA,2=129=727,5.34e-18@70.87,787.13
Suv420h1	MmuINT0155330	chr19:3767731-3768021	291	chr19:3767421-3767730=3768022-3768340:+	IR-S	73.68	VLOW,VLOW,NA,5=51=10,0.000332@48.63,17.37	56	VLOW,VLOW,NA,3=25=11,0.0229@21.84,17.16
Sycp3	MmuINT0155683	chr10:87932390-87935420	3031	chr10:87932291-87932389=87935421-87935525:+	IR-S	81.4	LOW,LOW,NA,24=11=4,0.719@31.75,7.25	100	VLOW,VLOW,NA,17=9=0,0.817@26,0
Szt2	MmuINT0156382	chr4:118070861-118071635	775	chr4:118071636-118071767=118070719-118070860:-	IR-S	9.91	OK,OK,NA,3=2=22,0.677@2.81,25.58	25.59	OK,OK,NA,5=9=20,0.466@9.13,26.56
Taf2	MmuINT0156677	chr15:54880297-54880949	653	chr15:54880950-54881104=54880182-54880296:-	IR-S	25.93	SOK,SOK,NA,78=27=150,0.299@66.12,188.88	6.17	SOK,SOK,NA,22=8=228,0.5@15.92,242.08
Tagln	MmuINT0156810	chr9:45739561-45739664	104	chr9:45739665-45739856=45739383-45739560:-	IR-S	92.98	OK,OK,NA,24=29=2,0.986@51.14,3.86	25.23	OK,OK,NA,13=14=40,0.987@16.9,50.1
Tagln	MmuINT0156811	chr9:45739019-45739382	364	chr9:45739383-45739560=45738916-45739018:-	IR-S	91.49	OK,OK,NA,20=23=2,0.668@41.17,3.83	20.66	OK,OK,NA,12=13=48,0.715@15.08,57.92
Tagln	MmuINT0156812	chr9:45738599-45738915	317	chr9:45738916-45739018=45737711-45738598:-	IR-S	95.45	OK,OK,NA,24=18=1,0.719@41.04,1.96	23.26	OK,OK,NA,11=9=33,0.4@12.33,40.67
Tbccd1	MmuINT0157590	chr16:22842181-22857417	15237	chr16:22857418-22857642=22841802-22842180:-	IR-S	47.13	OK,OK,NA,41=0=23,1.02e-06@30.16,33.84	28.21	SOK,SOK,NA,44=0=56,3.72e-07@28.21,71.79
Tbce	MmuINT0157644	chr13:14102909-14107001	4093	chr13:14107002-14107090=14102809-14102908:-	IR-S	18.64	SOK,SOK,NA,29=15=96,0.52@26.1,113.9	2.8	SOK,SOK,NA,5=6=191,0.873@5.66,196.34
Tcea2	MmuINT0157954	chr2:181420952-181421302	351	chr2:181420895-181420951=181421303-181421457:+	IR-S	64.29	SOK,SOK,NA,46=62=30,0.403@88.72,49.28	42.86	OK,OK,NA,18=24=28,0.352@30,40
Tctn1	MmuINT0158422	chr5:122700477-122701620	1144	chr5:122701621-122701730=122700456-122700476:-	IR-S	25.81	VLOW,OK,NA,6=4=11,0.289@10.07,28.93	10.58	OK,OK,NA,3=5=28,0.34@8.57,72.43
Tep1	MmuINT0158918	chr14:51488261-51490087	1827	chr14:51490088-51490229=51487670-51488260:-	IR-S	36.26	OK,OK,NA,41=0=35,1.02e-06@27.93,49.1	18.04	OK,OK,NA,29=0=64,5.78e-05@17.12,77.77
Tep1	MmuINT0158957	chr14:51449624-51449804	181	chr14:51449805-51449937=51449547-51449623:-	IR-S	31.39	OK,OK,NA,0=40=45,1.02e-06@27.05,59.13	5.53	OK,OK,NA,0=10=88,0.0346@5.44,92.86
Thap2	MmuINT0159659	chr10:114813604-114821260	7657	chr10:114821261-114821491=114813408-114813603:-	IR-S	24.72	SOK,SOK,NA,43=1=67,5.21e-07@27.44,83.56	9.18	SOK,SOK,NA,17=1=89,0.00328@9.82,97.18
Timeless	MmuINT0160199	chr10:127684307-127684395	89	chr10:127684209-127684306=127684396-127684513:+	IR-S	20.54	SOK,SOK,NA,2=92=187,5.25e-12@58.27,225.43	3.33	SOK,SOK,NA,4=17=312,0.203@11.11,322.39
Tln2	MmuINT0160751	chr9:67071909-67074914	3006	chr9:67074915-67075097=67071783-67071908:-	IR-S	25.53	VLOW,VLOW,NA,8=0=11,0.0678@5.02,14.65	1.39	SOK,SOK,NA,2=1=101,0.51@1.53,108.62
Tmem87b	MmuINT0162459	chr2:128664956-128666970	2015	chr2:128664884-128664955=128666971-128667079:+	IR-S	29.63	SOK,SOK,NA,20=28=57,0.459@31.11,73.89	12.64	OK,OK,NA,7=15=76,0.472@12.39,85.64
Traf1	MmuINT0164474	chr2:34802380-34803660	1281	chr2:34803661-34804071=34802202-34802379:-	IR-C	10.83	OK,OK,NA,5=0=20,0.186@2.77,22.82	32.69	LOW,LOW,NA,14=1=15,0.009@9.95,20.49
Trim11	MmuINT0164966	chr11:58802250-58802330	81	chr11:58802227-58802249=58802331-58802431:+	IR-S	17.35	OK,SOK,NA,12=16=46,0.863@24.79,118.09	34.35	OK,SOK,NA,17=29=30,0.997@44.46,84.98
Trim46	MmuINT0165248	chr3:89048334-89049636	1303	chr3:89049637-89049819=89048072-89048333:-	IR-C	5.88	LOW,LOW,NA,0=2=16,0.51@1.06,16.94	25.6	OK,OK,NA,7=10=25,0.0346@10.8,31.4
Trmt2a	MmuINT0165637	chr16:18249392-18249578	187	chr16:18248976-18249391=18249579-18250126:+	IR-C	62.71	LOW,LOW,NA,10=27=11,0.345@30.1,17.9	80.33	LOW,LOW,NA,11=38=6,0.00781@44.18,10.82
Tsr1	MmuINT0166781	chr11:74721467-74721547	81	chr11:74721326-74721466=74721548-74721622:+	IR-C	35.05	SOK,SOK,NA,120=82=184,2.91e-18@138.04,255.79	16.38	SOK,SOK,NA,109=52=403,1.18e-16@94.58,482.81
Tsr1	MmuINT0166782	chr11:74721623-74721729	107	chr11:74721548-74721622=74721730-74722842:+	IR-C	23.73	SOK,SOK,NA,93=108=323,1@124.35,399.65	8.69	SOK,SOK,NA,54=73=667,1@69,725
Ttc9c	MmuINT0167446	chr19:8893175-8893510	336	chr19:8893511-8893784=8892926-8893174:-	IR-S	59.4	SOK,SOK,NA,12=266=95,1.57e-25@221.56,151.44	35.95	SOK,SOK,NA,21=208=204,5.5e-13@155.66,277.34
Tusc2	MmuINT0168331	chr9:107465864-107466906	1043	chr9:107465586-107465863=107466907-107467027:+	IR-S	46.56	SOK,SOK,NA,258=277=307,3.99e-26@392.04,449.96	10.56	SOK,SOK,NA,27=58=360,1.48e-05@46.99,398.01
Uaca	MmuINT0168733	chr9:60711506-60714171	2666	chr9:60711407-60711505=60714172-60714208:+	IR-S	26.58	SOK,SOK,NA,0=42=58,6.91e-08@31.01,85.66	3.06	SOK,SOK,NA,0=7=111,0.0678@4.21,133.45
Ubc	MmuINT0169004	chr5:125868635-125870279	1645	chr5:125870280-125870387=125866335-125868634:-	IR-C	22.11	OK,OK,NA,15=7=38,0.724@13.56,47.76	50.11	OK,OK,NA,28=19=23,0.982@35.7,35.54
Upf1	MmuINT0170840	chr8:72863741-72863880	140	chr8:72863881-72863998=72863642-72863740:-	IR-C	49.41	SOK,SOK,NA,28=43=37,3.72e-07@53.99,55.28	30.53	OK,OK,NA,15=23=44,0.000311@25.24,57.44
Usp42	MmuINT0171887	chr5:144472858-144474404	1547	chr5:144474405-144474706=144472819-144472857:-	IR-C	14.99	OK,OK,NA,9=2=29,0.351@6.43,36.47	32.46	OK,OK,NA,23=3=25,0.0365@17.41,36.22
Vps13a	MmuINT0173582	chr19:16809320-16809404	85	chr19:16809405-16809591=16809205-16809319:-	IR-S	18.75	VLOW,VLOW,NA,3=3=13,0.94@3.56,15.44	1.37	OK,OK,NA,1=0=36,0.714@0.51,36.49
Vps16	MmuINT0173860	chr2:130266316-130266442	127	chr2:130266188-130266315=130266443-130266478:+	IR-S	22.66	SOK,SOK,NA,66=47=175,1@75.28,256.92	5.23	SOK,SOK,NA,22=14=293,0.985@20.47,371.01
Vrk2	MmuINT0174220	chr11:26491728-26493589	1862	chr11:26493590-26493920=26491587-26491727:-	IR-S	34.78	LOW,LOW,NA,16=0=15,0.00459@10.78,20.22	15.86	OK,OK,NA,23=0=61,0.000436@13.32,70.68
Vsig2	MmuINT0174263	chr9:37348087-37348911	825	chr9:37347879-37348086=37348912-37349070:+	IR-S	51.11	SOK,SOK,NA,30=39=33,0.945@52.13,49.87	35.21	OK,OK,NA,8=17=23,0.732@16.9,31.1
Wdr13	MmuINT0174966	chrX:7708752-7709412	661	chrX:7709413-7709984=7708511-7708751:-	IR-C	46.42	SOK,SOK,NA,25=98=71,0.000198@90.05,103.95	31.06	SOK,SOK,NA,21=52=81,0.425@47.83,106.17
Wdr19	MmuINT0175055	chr5:65649468-65651352	1885	chr5:65649343-65649467=65651353-65651654:+	IR-S	65.38	LOW,LOW,NA,14=20=9,0.354@28.11,14.89	49.37	OK,OK,NA,18=21=20,0.655@29.13,29.87
Wdr45	MmuINT0175308	chrX:7299505-7300978	1474	chrX:7299375-7299504=7300979-7301046:+	IR-S	30	VLOW,VLOW,NA,5=7=14,0.0949@7.8,18.2	14.29	VLOW,VLOW,NA,1=3=12,0.0144@2.29,13.71
Zc3h8	MmuINT0177962	chr2:128755693-128756527	835	chr2:128756528-128756639=128755583-128755692:-	IR-S	45.31	OK,OK,NA,40=18=35,0.000216@42.14,50.86	11.11	OK,OK,NA,12=5=68,0.0176@9.44,75.56
Zcchc8	MmuINT0178125	chr5:124159270-124159390	121	chr5:124159391-124159494=124159204-124159269:-	IR-S	20.2	SOK,SOK,NA,24=45=129,0.897@41.47,163.81	4.84	SOK,SOK,NA,12=10=204,0.95@11.53,226.77
Zfc3h1	MmuINT0178444	chr10:114822864-114827705	4842	chr10:114822015-114822863=114827706-114828122:+	IR-S	35.67	OK,OK,NA,24=13=34,0.103@25.58,46.13	18.83	OK,OK,NA,14=6=44,0.122@12.13,52.28
Zfp235	MmuINT0178766	chr7:24922192-24925318	3127	chr7:24922065-24922191=24925319-24928260:+	IR-S	1.49	OK,OK,NA,0=1=33,0.51@0.51,33.49	27.56	OK,OK,NA,1=0=23,0.00234@11.16,29.34
Zfp238	MmuINT0178796	chr1:179374954-179377219	2266	chr1:179374792-179374953=179377220-179380897:+	IR-C	44.44	VLOW,VLOW,NA,6=10=10,0.857@11.55,14.45	29.03	OK,OK,NA,11=16=33,0.554@17.42,42.58
Zfp26	MmuINT0178822	chr9:20264106-20264388	283	chr9:20264389-20264604=20263991-20264105:-	IR-S	24.05	OK,OK,NA,9=10=30,0.0346@11.78,37.22	8.43	OK,OK,NA,5=2=38,0.679@3.79,41.21
Zfp397	MmuINT0179170	chr18:24113363-24114839	1477	chr18:24113189-24113362=24114840-24115354:+	IR-S	54.55	LOW,LOW,NA,34=2=15,0.000115@27.82,23.18	69.64	LOW,LOW,NA,76=2=17,1.78e-10@66.16,28.84
Zfp446	MmuINT0179263	chr7:13567277-13567467	191	chr7:13567195-13567276=13567468-13571065:+	IR-S	44.26	LOW,LOW,NA,7=20=17,0.476@19.47,24.53	63.93	LOW,LOW,NA,12=27=11,0.396@31.96,18.04
Zfp568	MmuINT0179471	chr7:30774127-30782768	8642	chr7:30774068-30774126=30782769-30782895:+	IR-S	6.78	OK,OK,NA,8=0=55,0.0678@4.27,58.73	26.03	SOK,SOK,NA,57=0=81,4.68e-09@35.92,102.08
Zfp692-ps	MmuINT0179731	chr11:58123675-58123757	83	chr11:58123456-58123674=58123758-58123835:+	IR-S	36.69	SOK,SOK,NA,29=27=49,0.997@38.86,67.05	19.25	SOK,SOK,NA,29=15=94,0.81@26.75,112.2
Zfp7	MmuINT0179736	chr15:76709784-76711168	1385	chr15:76709706-76709783=76711169-76711212:+	IR-S	11.76	LOW,LOW,NA,2=2=15,0.802@2.23,16.77	32.14	LOW,LOW,NA,17=1=19,0.0192@11.89,25.11
Zfp87	MmuINT0180007	chr13:67621658-67622128	471	chr13:67622129-67622255=67621562-67621657:-	IR-C	54.37	LOW,LOW,NA,26=0=15,2.8e-06@29.27,24.56	27.44	OK,OK,NA,11=0=20,0.00459@10.22,27.03
Zmynd17	MmuINT0180606	chr14:21302866-21303856	991	chr14:21303857-21304423=21302772-21302865:-	IR-S	13.51	LOW,LOW,NA,3=2=16,0.364@2.84,18.16	29.03	VLOW,VLOW,NA,1=8=11,0.0678@5.81,14.19
